# Supplementary material for: Clinical implications of the family history in patients with lung cancer: a systematic review of the literature and a new cross-sectional/prospective study design (FAHIC: lung)
Source: J Transl Med. 2024 Jul 31;22:714. doi: 10.1186/s12967-024-05538-4 (PMC11293007; doi:10.1186/s12967-024-05538-4)
Supplement: Supplementary file 4 [file 12967_2024_5538_MOESM4_ESM.xlsx]

## Sheet: IDENTIFICATION
PMID	Title	Authors	Journal/Book	Publication Year	DOI	database
36781323	Association of Reported Candidate Monogenic Genes With Lung Cancer Risk	Rifkin AS, Less EM, Wei J, Shi Z, Zheng SL, Helfand BT, Hulick PJ, Krantz SB, Xu J.	Clinical Lung Cancer	2023	10.1016/j.cllc.2023.01.005	pubmed
37598649	Lung cancer in nonsmokers- A risk factor analysis	Albano D.; Dhamija A.; Liao Y.; Mclarty A.; Talavera H.; Kim E.K.; Ashamalla M.	Cancer Epidemiology	2023	10.1016/j.canep.2023.102439	scopus
37242223	Positive Association of Serum Vitamin B6 Levels with Intrapulmonary Lymph Node and/or Localized Pleural Metastases in Non-Small Cell Lung Cancer: A Retrospective Study	Liu L, Yu H, Bai J, Xu Q, Zhang Y, Zhang X, Yu Z, Liu Y.	Nutrients	2023	10.3390/nu15102340	pubmed
37242223	Positive Association of Serum Vitamin B6 Levels with Intrapulmonary Lymph Node and/or Localized Pleural Metastases in Non-Small Cell Lung Cancer: A Retrospective Study	Liu L.; Yu H.; Bai J.; Xu Q.; Zhang Y.; Zhang X.; Yu Z.; Liu Y.	Nutrients	2023	10.3390/nu15102340	scopus
37209596	Germline EGFR c.2527G > A (p.V843I) variant and familial lung cancer	Alsaddah S.; Papadakis A.I.; Wong N.; Palma L.; Szlachtycz D.; Cruz Marino T.; Fiset P.-O.; Foulkes W.D.	Lung Cancer	2023	10.1016/j.lungcan.2023.107247	scopus
37082203	A systematic review of genetic ancestry as a risk factor for incidence of non-small cell lung cancer in the US	James BA, Williams JL, Nemesure B.	Front Genet	2023	10.3389/fgene.2023.1141058	pubmed
37076759	Predictors of thyroid adverse events during cancer immunotherapy: a real-life experience at a single center	Ruggeri RM, Spagnolo CC, Alibrandi A, Silvestris N, Cannavò S, Santarpia M.	J Endocrinol Invest	2023	10.1007/s40618-023-02096-2	pubmed
37076759	Predictors of thyroid adverse events during cancer immunotherapy: a real-life experience at a single center	Ruggeri R.M.; Spagnolo C.C.; Alibrandi A.; Silvestris N.; Cannavò S.; Santarpia M.	Journal of Endocrinological Investigation	2023	10.1007/s40618-023-02096-2	scopus
36820582	Identification of THSD7B and PRMT9 mutations as risk factors for familial lung adenocarcinoma: A case report	Zhang Q.; Zhao Y.; Song Z.; Zhang Q.; Tian C.; Li R.; Zheng J.; Yan L.; Gu M.; Jia X.; Li M.	Medicine (United States)	2023	10.1097/MD.0000000000032872	scopus
36617420	The expression of HER2/neu in patients with lung cancer and its associated factors	Lashkarizadeh M.; Lashkarizadeh M.; Nikian M.; Kouhestani Parizi M.	Clinical Respiratory Journal	2023	10.1111/crj.13572	scopus
36573347	The Effect of Body Mass Index on Survival in Lung Cancer	Evcil FY, Önal Ö, Özkan EE.	Nutr Cancer	2023	10.1080/01635581.2022.2159045	pubmed
36573347	The Effect of Body Mass Index on Survival in Lung Cancer	Evcil F.Y.; Önal Ö.; Özkan E.E.	Nutrition and Cancer	2023	10.1080/01635581.2022.2159045	scopus
36478913	Clinical characteristics of second primary malignancies among first primary malignancy survivors: A single-center study, 2005-2020	Geng F, Liu M, Chen J, Ge Y, Wei S, Li F, Yang C, Sun J, Gou L, Zhang J, Tang S, Wan Y, Yang J, Zhang J.	Oncol Lett	2022	10.3892/ol.2022.13610	pubmed
36405659	Clinical and histopathological pattern of lung cancer in Morocco	Erefai O.; Soulaymani A.; Mokhtari A.; Hami H.	Pan African Medical Journal	2022	10.11604/pamj.2022.42.283.35593	scopus
36364930	Effect of Single Nucleotide Polymorphisms in the Vitamin D Metabolic Pathway on Susceptibility to Non-Small-Cell Lung Cancer	Pineda Lancheros LE, Rojo Tolosa S, Gálvez Navas JM, Martínez Martínez F, Sánchez Martín A, Jiménez Morales A, Pérez Ramírez C.	Nutrients	2022	10.3390/nu14214668	pubmed
36364930	Effect of Single Nucleotide Polymorphisms in the Vitamin D Metabolic Pathway on Susceptibility to Non-Small-Cell Lung Cancer	Pineda Lancheros L.E.; Rojo Tolosa S.; Gálvez Navas J.M.; Martínez Martínez F.; Sánchez Martín A.; Jiménez Morales A.; Pérez Ramírez C.	Nutrients	2022	10.3390/nu14214668	scopus
36119481	Pulmonary mucoepidermoid carcinoma in the Chinese population: A clinical characteristic and prognostic analysis	Li Q, Wei X, Wang Y, Liu C, Fan B, Lv C, Si W, Li M.	Front Oncol	2022	10.3389/fonc.2022.916906	pubmed
36075878	Non-small cell lung cancer in China	Chen P, Liu Y, Wen Y, Zhou C.	Cancer Commun (Lond)	2022	10.1002/cac2.12359	pubmed
36075878	Non-small cell lung cancer in China	Chen P.; Liu Y.; Wen Y.; Zhou C.	Cancer Communications	2022	10.1002/cac2.12359	scopus
35934955	Sex disparities in cancer: An ongoing quest	Luo J.R.; Colditz G.A.	Cancer	2022	10.1002/cncr.34389	scopus
35875466	Distinct NSCLC EGFR Variants in a Family With Li-Fraumeni Syndrome: Case Report	Edmondson S, von Itzstein MS, Reys B, Mayer M, Gagan J, Gerber DE.	JTO Clin Res Rep	2022	10.1016/j.jtocrr.2022.100368	pubmed
35586501	Non-Intubated Versus Intubated Video-Assisted Thoracic Surgery in Patients Aged 75 Years and Older: A Propensity Matching Study	Chen PH, Chuang JH, Lu TP, Hung WT, Liao HC, Tsai TM, Lin MW, Chen KC, Hsu HH, Chen JS.	Front Surg	2022	10.3389/fsurg.2022.880007	pubmed
35559635	Lung Cancer: Diagnosis, Treatment Principles, and Screening	Kim J.; Lee H.; Huang B.W.	American Family Physician	2022	10.1155/2022/1925668	scopus
35258156	Relationship between non-syndromic oral clefts and cancer: A systematic review and meta-analysis	Machado R.A.; Popoff D.A.V.; Martelli-Júnior H.	Oral Diseases	2022	10.1111/odi.14179	scopus
35067577	Patients' Perceptions at Diagnosis: Lung Cancer Discovery and Provider Relationships	Somayaji D.; Mohedat H.; Dean G.E.; Dickerson S.S.	Cancer Nursing	2022	10.1097/NCC.0000000000001050	scopus
35062993	High familial burden of cancer correlates with improved outcome from immunotherapy in patients with NSCLC independent of somatic DNA damage response gene status	Cortellini A, Giusti R, Filetti M, Citarella F, Adamo V, Santini D, Buti S, Nigro O, Cantini L, Di Maio M, Aerts JGJV, Bria E, Bertolini F, Ferrara MG, Ghidini M, Grossi F, Guida A, Berardi R, Morabito A, Genova C, Mazzoni F, Antonuzzo L, Gelibter A, Marchetti P, Chiari R, Macerelli M, Rastelli F, Della Gravara L, Gori S, Tuzi A, De Tursi M, Di Marino P, Mansueto G, Pecci F, Zoratto F, Ricciardi …	J Hematol Oncol	2022	10.1186/s13045-022-01226-2	pubmed
35062993	High familial burden of cancer correlates with improved outcome from immunotherapy in patients with NSCLC independent of somatic DNA damage response gene status	Cortellini A.; Giusti R.; Filetti M.; Citarella F.; Adamo V.; Santini D.; Buti S.; Nigro O.; Cantini L.; Di Maio M.; Aerts J.G.J.V.; Bria E.; Bertolini F.; Ferrara M.G.; Ghidini M.; Grossi F.; Guida A.; Berardi R.; Morabito A.; Genova C.; Mazzoni F.; Antonuzzo L.; Gelibter A.; Marchetti P.; Chiari R.; Macerelli M.; Rastelli F.; Della Gravara L.; Gori S.; Tuzi A.; De Tursi M.; Di Marino P.; Mansue…	Journal of Hematology and Oncology	2022	10.1186/s13045-022-01226-2	scopus
35024781	Comparison Between the 2021 USPSTF Lung Cancer Screening Criteria and Other Lung Cancer Screening Criteria for Racial Disparity in Eligibility	Pu C.Y.; Lusk C.M.; Neslund-Dudas C.; Gadgeel S.; Soubani A.O.; Schwartz A.G.	JAMA Oncology	2022	10.1001/jamaoncol.2021.6720	scopus
34789015	Concomitant genetic alterations are associated with plasma D-dimer level in patients with non-small-cell lung cancer	Chang F, Zhang H, Chen C, Ke Z, Zhao M, Fan X, Zhang Y.	Future Oncol	2022	10.2217/fon-2021-0455	pubmed
34789015	Concomitant genetic alterations are associated with plasma D-dimer level in patients with non-small-cell lung cancer	Chang F.; Zhang H.; Chen C.; Ke Z.; Zhao M.; Fan X.; Zhang Y.	Future Oncology	2022	10.2217/fon-2021-0455	scopus
34543940	Use of tyrosine kinase inhibitors during pregnancy for oncogenic-driven advanced non-small cell lung carcinoma	Boudy A.-S.; Grausz N.; Selleret L.; Gligorov J.; Thomassin-Naggara I.; Touboul C.; Daraï E.; Cadranel J.	Lung Cancer	2021	10.1016/j.lungcan.2021.09.001	scopus
34370838	Dietary phytoestrogen intake and lung cancer risk: An analysis of the Prostate, Lung, Colorectal and Ovarian (PLCO) cancer screening trial	Wang Q.; Ru M.; Zhang Y.; Kurbanova T.; Boffetta P.	Carcinogenesis	2021	10.1093/carcin/bgab072	scopus
34274969	Germline ERBB3 mutation in familial non-small-cell lung carcinoma: Expanding ErbB's role in oncogenesis	McInerney-Leo A.M.; Chew H.Y.; Inglis P.-L.; Leo P.J.; Joseph S.R.; Cooper C.L.; Okano S.; Hassall T.; Anderson L.K.; Bowman R.V.; Gattas M.; Harris J.E.; Marshall M.S.; Shaw J.G.; Wheeler L.; Yang I.A.; Brown M.A.; Fong K.M.; Simpson F.; Duncan E.L.	Human Molecular Genetics	2021	10.1093/hmg/ddab172	scopus
33800294	Polymorphisms in the Gene Encoding Caspase 8 May Predict the Response to First-Line Platinum-Based Chemotherapy in Locally Advanced or Advanced Non-Small-Cell Lung Cancer	Szczyrek M, Mlak R, Szudy-Szczyrek A, Kędziora K, Małecka-Massalska T, Krawczyk P, Milanowski J.	J Clin Med	2021	10.3390/jcm10051126	pubmed
33223754	Effects of insurance status on long-term survival among non-small cell lung cancer (NSCLC) patients in Beijing, China: A population-based study	Wang Z, Yang L, Liu S, Li H, Zhang X, Wang N, Ji J.	Chin J Cancer Res	2020	10.21147/j.issn.1000-9604.2020.05.04	pubmed
33210298	Hormonal factors in association with lung cancer among Asian women: A pooled analysis from the International Lung Cancer Consortium	Jin K.; Hung R.J.; Thomas S.; Le Marchand L.; Matsuo K.; Seow A.; Shen H.; Kok W.-P.; Yuan J.-M.; Wu M.; Li L.; Zhao J.-K.; Zhang Z.-F.	International Journal of Cancer	2021	10.1002/ijc.33405	scopus
32930127	Hospital-based study on demographic, hematological, and biochemical profile of lung cancer patients	Gaur P.; Bhattacharya S.; Kant S.; Kushwaha R.S.; Garg R.; Pandey S.; Dubey A.	Journal of Cancer Research and Therapeutics	2020	10.4103/jcrt.JCRT_185_18	scopus
32892102	Association between family history of lung cancer and lung cancer risk: a systematic review and meta-analysis	Ang L.; Chan C.P.Y.; Yau W.-P.; Seow W.J.	Lung Cancer	2020	10.1016/j.lungcan.2020.08.012	scopus
32676327	The contribution of hereditary cancer-related germline mutations to lung cancer susceptibility	Liu M, Liu X, Suo P, Gong Y, Qu B, Peng X, Xiao W, Li Y, Chen Y, Zeng Z, Lu Y, Huang T, Zhao Y, Liu M, Li L, Chen Y, Zhou Y, Liu G, Yao J, Chen S, Song L.	Transl Lung Cancer Res	2020	10.21037/tlcr-19-403	pubmed
32389507	Incidence and Mortality of Lung Cancer Among Never Smokers in Relationship to Secondhand Smoking: Findings From the PLCO Trial	Abdel-Rahman O.	Clinical Lung Cancer	2020	10.1016/j.cllc.2020.04.009	scopus
32280729	Hybrid models for lung nodule malignancy prediction utilizing convolutional neural network ensembles and clinical data	Paul R, Schabath MB, Gillies R, Hall LO, Goldgof DB.	J Med Imaging (Bellingham)	2020	10.1117/1.JMI.7.2.024502	pubmed
32181751	Identifying lung cancer risk factors in the elderly using deep neural networks: Quantitative analysis of web-based survey data	Chen S.; Wu S.	Journal of Medical Internet Research	2020	10.2196/17695	scopus
31866083	The influence of hormone replacement therapy on lung cancer incidence and mortality	Titan AL, He H, Lui N, Liou D, Berry M, Shrager JB, Backhus LM.	J Thorac Cardiovasc Surg	2020	10.1016/j.jtcvs.2019.10.070	pubmed
31866083	The influence of hormone replacement therapy on lung cancer incidence and mortality	Titan A.L.; He H.; Lui N.; Liou D.; Berry M.; Shrager J.B.; Backhus L.M.	Journal of Thoracic and Cardiovascular Surgery	2020	10.1016/j.jtcvs.2019.10.070	scopus
31703574	Potential genetic modifiers for somatic EGFR mutation in lung cancer: A meta-Analysis and literature review	Cheng Y.I.; Gan Y.C.; Liu D.; Davies M.P.A.; Li W.M.; Field J.K.	BMC Cancer	2019	10.1186/s12885-019-6317-6	scopus
31526778	Ten-Year Trends of Clinicopathologic Features and Surgical Treatment of Lung Cancer in China	Zang R.; Shi J.-F.; Lerut T.E.; Wang L.; Liu C.-C.; Brunelli A.; Petersen R.H.; Ng C.S.H.; Lim E.; Gao S.	Annals of Thoracic Surgery	2020	10.1016/j.athoracsur.2019.08.017	scopus
31421257	The clinical impact of family history of cancer in female never-smoker lung adenocarcinoma	Lee Y, Jeon JH, Goh SH, Roh H, Yun JY, Kwon NJ, Choi JH, Yang HC, Kim MS, Lee JM, Lee GK, Han JY.	Lung Cancer	2019	10.1016/j.lungcan.2019.07.031	pubmed
31421257	The clinical impact of family history of cancer in female never-smoker lung adenocarcinoma	Lee Y.; Jeon J.H.; Goh S.-H.; Roh H.; Yun J.-Y.; Kwon N.-J.; Choi J.H.; Yang H.C.; Kim M.S.; Lee J.M.; Lee G.K.; Han J.-Y.	Lung Cancer	2019	10.1016/j.lungcan.2019.07.031	scopus
31413635	Association between single nucleotide polymorphisms of NOTCH signaling pathway-related genes and the prognosis of NSCLC	Xu Q, Lin D, Li X, Xiao R, Liu Z, Xiong W, Cai L, He F.	Cancer Manag Res	2019	10.2147/CMAR.S197747	pubmed
31360836	Factors Associated With Small Aggressive Non-Small Cell Lung Cancers in the National Lung Screening Trial: A Validation Study	Warkentin MT, Tammemägi MC, Freedman MT, Ragard LR, Hocking WG, Kvale PA, Brenner DR, Hu P, Riley TL, Commins J, Church TR, Berg CD.	JNCI Cancer Spectr	2018	10.1093/jncics/pkx010	pubmed
30775858	Lung cancer family history and exposure to occupational/domestic coal combustion contribute to variations in clinicopathologic features and gene fusion patterns in non-small cell lung cancer	Chen Y.; Li G.; Lei Y.; Yang K.; Niu H.; Zhao J.; He R.; Ning H.; Huang Q.; Zhou Q.; Huang Y.	Thoracic Cancer	2019	10.1111/1759-7714.12987	scopus
30297515	Relationship between circulating inflammation proteins and lung cancer diagnosis in the National Lung Screening Trial	Brown D.; Zingone A.; Yu Y.; Zhu B.; Candia J.; Cao L.; Ryan B.M.	Cancer Epidemiology Biomarkers and Prevention	2019	10.1158/1055-9965.EPI-18-0598	scopus
29793650	Risk of Second Lung Cancer in Patients With Previously Treated Lung Cancer: Analysis of Surveillance, Epidemiology, and End Results Data	Wozniak A.J.; Schwartz A.G.	Journal of Thoracic Oncology	2018	10.1016/j.jtho.2018.04.009	scopus
29413968	Current perspective: Osimertinib-induced QT prolongation: new drugs with new side-effects need careful patient monitoring	Schiefer M, Hendriks LEL, Dinh T, Lalji U, Dingemans AC.	Eur J Cancer	2018	10.1016/j.ejca.2017.12.011	pubmed
29413968	Current perspective: Osimertinib-induced QT prolongation: new drugs with new side-effects need careful patient monitoring	Schiefer M.; Hendriks L.E.L.; Dinh T.; Lalji U.; Dingemans A.-M.C.	European Journal of Cancer	2018	10.1016/j.ejca.2017.12.011	scopus
29096940	Anti-PD1/PDL1 induced psoriasis	Voudouri D.; Nikolaou V.; Laschos K.; Charpidou A.; Soupos N.; Triantafyllopoulou I.; Panoutsopoulou I.; Aravantinos G.; Syrigos K.; Stratigos A.	Current Problems in Cancer	2017	10.1016/j.currproblcancer.2017.10.003	scopus
29055736	Participant selection for lung cancer screening by risk modelling (the Pan-Canadian Early Detection of Lung Cancer [PanCan] study): a single-arm, prospective study	Tammemagi M.C.; Schmidt H.; Martel S.; McWilliams A.; Goffin J.R.; Johnston M.R.; Nicholas G.; Tremblay A.; Bhatia R.; Liu G.; Soghrati K.; Yasufuku K.; Hwang D.M.; Laberge F.; Gingras M.; Pasian S.; Couture C.; Mayo J.R.; Nasute Fauerbach P.V.; Atkar-Khattra S.; Peacock S.J.; Cressman S.; Ionescu D.; English J.C.; Finley R.J.; Yee J.; Puksa S.; Stewart L.; Tsai S.; Haider E.; Boylan C.; Cutz J.-…	The Lancet Oncology	2017	10.1016/S1470-2045(17)30597-1	scopus
29025890	Passive smoking in relation to lung cancer incidence and histologic types in Norwegian adults: The HUNT study	Sun Y.-Q.; Chen Y.; Langhammer A.; Skorpen F.; Wu C.; Mai X.-M.	European Respiratory Journal	2017	10.1183/13993003.00824-2017	scopus
28968711	Spectrum of germline mutations in smokers and non-smokers in Brazilian non-small-cell lung cancer (NSCLC) patients	Couto P.P.; Bastos-Rodrigues L.; Schayek H.; Melo F.M.; Lisboa R.G.C.; Miranda D.M.; Vilhena A.; Bale A.E.; Friedman E.; De Marco L.	Carcinogenesis	2017	10.1093/carcin/bgx089	scopus
28905483	Lung cancer in young women in southern Sweden: A descriptive study	Fritz I.; Olsson H.	Clinical Respiratory Journal	2018	10.1111/crj.12712	scopus
28859661	Triple synchronous primary lung cancer: A case report and review of the literature	Kashif M.; Ayyadurai P.; Thanha L.; Khaja M.	Journal of Medical Case Reports	2017	10.1186/s13256-017-1410-4	scopus
28515940	Nivolumab-induced autoimmune diabetes mellitus presenting as diabetic ketoacidosis in a patient with metastatic lung cancer	Godwin JL, Jaggi S, Sirisena I, Sharda P, Rao AD, Mehra R, Veloski C.	J Immunother Cancer	2017	10.1186/s40425-017-0245-2	pubmed
28515940	Nivolumab-induced autoimmune diabetes mellitus presenting as diabetic ketoacidosis in a patient with metastatic lung cancer	Godwin J.L.; Jaggi S.; Sirisena I.; Sharda P.; Rao A.D.; Mehra R.; Veloski C.	Journal for ImmunoTherapy of Cancer	2017	10.1186/s40425-017-0245-2	scopus
28376887	Women with family cancer history are at risk for poorer physical quality of life and lower self-efficacy: A longitudinal study among men and women with non-small cell lung cancer	Banik A.; Schwarzer R.; Pawlowska I.; Boberska M.; Cieslak R.; Luszczynska A.	Health and Quality of Life Outcomes	2017	10.1186/s12955-017-0645-5	scopus
28187735	Prognostic value of alcohol consumption and some other dietary habits for survival in a cohort of Chinese men with lung cancer	Li W.; Tse L.A.; Au J.S.K.; Yu K.S.; Wang F.; Yu I.T.-S.	Chinese Journal of Cancer	2017	10.1186/s40880-017-0188-5	scopus
27919997	Lung cancer in women with a family history of cancer: The Spanish female-specific database WORLD07	Isla D.; Felip E.; Viñolas N.; Provencio M.; Majem M.; Artal A.; Bover I.; Lianes P.; De Las Peñas R.; Catot S.; De Castro J.; Blasco A.; Terrasa J.; Gonzalez-Larriba J.L.; Juan O.; Dómine M.; Bernabe R.; Garrido P.	Anticancer Research	2016	10.21873/anticanres.11273	scopus
27832243	Evaluation of the feasibility of screening patients for early signs of lung carcinoma in web search logs	White R.W.; Horvitz E.	JAMA Oncology	2017	10.1001/jamaoncol.2016.4911	scopus
27449093	Higher frequency but random distribution of EGFR mutation subtypes in familial lung cancer patients	Hsu KH, Tseng JS, Wang CL, Yang TY, Tseng CH, Chen HY, Chen KC, Tsai CR, Yang CT, Yu SL, Su KY, Yu CJ, Ho CC, Hsia TC, Wu MF, Chiu KL, Liu CM, Yang PC, Chen JJ, Chang GC.	Oncotarget	2016	10.18632/oncotarget.10715	pubmed
27449093	Higher frequency but random distribution of EGFR mutation subtypes in familial lung cancer patients	Hsu K.-H.; Tseng J.-S.; Wang C.-L.; Yang T.-Y.; Tseng C.-H.; Chen H.-Y.; Chen K.-C.; Tsai C.-R.; Yang C.-T.; Yu S.-L.; Su K.-Y.; Yu C.-J.; Ho C.C.; Hsia T.-C.; Wu M.-F.; Chiu K.-L.; Liu C.-M.; Yang P.-C.; Chen J.J.W.; Chang G.-C.	Oncotarget	2016	10.18632/oncotarget.10715	scopus
27254665	Surgical Outcomes of Synchronous Multiple Primary Non-Small Cell Lung Cancers	Zhang Z, Gao S, Mao Y, Mu J, Xue Q, Feng X, He J.	Sci Rep	2016	10.1038/srep23252	pubmed
27254665	Surgical Outcomes of Synchronous Multiple Primary Non-Small Cell Lung Cancers	Zhang Z.; Gao S.; Mao Y.; Mu J.; Xue Q.; Feng X.; He J.	Scientific Reports	2016	10.1038/srep23252	scopus
26832450	Lung cancer screening: Utility of molecular applications in conjunction with low-dose computed tomography guidelines	Palma J.F.; Das P.; Liesenfeld O.	Expert Review of Molecular Diagnostics	2016	10.1586/14737159.2016.1149469	scopus
26762739	Focused analysis of exome sequencing data for rare germline mutations in familial and sporadic lung cancer	Liu Y.; Kheradmand F.; Davis C.F.; Scheurer M.E.; Wheeler D.; Tsavachidis S.; Armstrong G.; Simpson C.; Mandal D.; Kupert E.; Anderson M.; You M.; Xiong D.; Pikielny C.; Schwartz A.G.; Bailey-Wilson J.; Gaba C.; De Andrade M.; Yang P.; Pinney S.M.; Amos C.I.; Spitz M.R.	Journal of Thoracic Oncology	2016	10.1016/j.jtho.2015.09.015	scopus
26579815	Nomogram to predict occult N2 lymph nodes metastases in patients with squamous nonsmall cell lung cancer	Jiang L.; Jiang S.; Lin Y.; Yang H.; Xie Z.; Lin Y.; Long H.	Medicine (United States)	2015	10.1097/MD.0000000000002054	scopus
26525068	Non-small cell lung cancer in a very young woman: A case report and critical review of the literature	Polo V.; Zago G.; Frega S.; Canova F.; Bonanno L.; Favaretto A.; Bonaldi L.; Bertorelle R.; Conte P.; Pasello G.	American Journal of Case Reports	2015	10.12659/AJCR.894426	scopus
26176862	Evaluating the association of eight polymorphisms with cancer susceptibility in a han Chinese population	Dong Y.; Chen J.; Chen Z.; Tian C.; Lu H.; Ruan J.; Yang W.	PLoS ONE	2015	10.1371/journal.pone.0132797	scopus
26159902	DNA Repair Gene Polymorphisms in Relation to Non-Small Cell Lung Cancer Survival	Su Y, Zhang H, Xu F, Kong J, Yu H, Qian B.	Cell Physiol Biochem	2015	10.1159/000430307	pubmed
26159902	DNA Repair Gene Polymorphisms in Relation to Non-Small Cell Lung Cancer Survival	Su Y.; Zhang H.; Xu F.; Kong J.; Yu H.; Qian B.	Cellular Physiology and Biochemistry	2015	10.1159/000430307	scopus
26125914	Relationship between genetic polymorphisms of DNA ligase 1 and non-small cell lung cancer susceptibility and radiosensitivity	Tian H.; He X.; Yin L.; Guo W.J.; Xia Y.Y.; Jiang Z.X.	Genetics and Molecular Research	2015	10.4238/2015.June.26.14	scopus
25965541	Progress in the development of volatile exhaled breath signatures of lung cancer	Mazzone P.J.; Wang X.-F.; Lim S.; Jett J.; Choi H.; Zhang Q.; Beukemann M.; Seeley M.; Martino R.; Rhodes P.	Annals of the American Thoracic Society	2015	10.1513/AnnalsATS.201411-540OC	scopus
25922704	Correlation between familial cancer history and epidermal growth factor receptor mutations in Taiwanese never smokers with non-small cell lung cancer: a case-control study	Cheng PC, Cheng YC.	J Thorac Dis	2015	10.3978/j.issn.2072-1439.2015.02.03	pubmed
25915596	Germline RECQL mutations are associated with breast cancer susceptibility	Cybulski C.; Carrot-Zhang J.; Klulniak W.; Rivera B.; Kashyap A.; Wokolorczyk D.; Giroux S.; Nadaf J.; Hamel N.; Zhang S.; Huzarski T.; Gronwald J.; Byrski T.; Szwiec M.; Jakubowska A.; Rudnicka H.; Lener M.; Masojc B.; Tonin P.N.; Rousseau F.; Górski B.; Dębniak T.; Majewski J.; Lubinski J.; Foulkes W.D.; Narod S.A.; Akbari M.R.	Nature Genetics	2015	10.1038/ng.3284	scopus
25657019	BioCAST/IFCT-1002: Epidemiological and molecular features of lung cancer in never-smokers	Couraud S.; Souquet P.-J.; Paris C.; Dô P.; Doubre H.; Pichon E.; Dixmier A.; Monnet I.; Etienne-Mastroianni B.; Vincent M.; Trédaniel J.; Perrichon M.; Foucher P.; Coudert B.; Moro-Sibilot D.; Dansin E.; Labonne S.; Missy P.; Morin F.; Blanché H.; Zalcman G.	European Respiratory Journal	2015	10.1183/09031936.00097214	scopus
25441006	Solitary pulmonary nodules	Marshall M.B.; Swanson S.J.; Flores R.M.; Bauer T.L.	Seminars in Thoracic and Cardiovascular Surgery	2014	10.1053/j.semtcvs.2014.06.001	scopus
25257838	CC genotype of anti-apoptotic gene BCL-2 (-938 C/A) is an independent prognostic marker of unfavorable clinical outcome in patients with non-small-cell lung cancer	Javid J, Mir R, Mirza M, Imtiyaz A, Prasant Y, Mariyam Z, Julka PK, Mohan A, Lone M, Ray PC, Saxena A.	Clin Transl Oncol	2015	10.1007/s12094-014-1226-2	pubmed
25257838	CC genotype of anti-apoptotic gene BCL-2 (−938 C/A) is an independent prognostic marker of unfavorable clinical outcome in patients with non-small-cell lung cancer	Javid J.; Mir R.; Mirza M.; Imtiyaz A.; Prasant Y.; Mariyam Z.; Julka P.K.; Mohan A.; Lone M.; Ray P.C.; Saxena A.	Clinical and Translational Oncology	2015	10.1007/s12094-014-1226-2	scopus
25228531	AACR Cancer Progress Report 2014	Arteaga C.L.; Adamson P.C.; Engelman J.A.; Foti M.; Gaynor R.B.; Hilsenbeck S.G.; Limburg P.J.; Lowe S.W.; Mardis E.R.; Ramsey S.; Rebbeck T.R.; Richardson A.L.; Rubin E.H.; Weiner G.J.; Sweeney S.M.; Honey K.; Bachen J.; Driscoll P.; Hobin J.; Ingram J.; Kalamegham R.; Lobb R.; Retzlaff J.G.; Watts M.L.; Fuller N.R.	Clinical Cancer Research	2014	10.1158/1078-0432.CCR-14-2123	scopus
25213782	Pulmonary embolism with haemorrhagic pericardial effusion and tamponade: A clinical dilemma	Thomas C.; Lane K.; Cecconi M.	BMJ Case Reports	2014	10.1136/bcr-2013-202285	scopus
25158139	Clinical and metabolic parameters in non-small cell lung carcinoma and colorectal cancer patients with and without KRAS mutations	Yilmaz A.; Mohamed N.; Patterson K.A.; Tang Y.; Shilo K.; Villalona-Calero M.A.; Davis M.E.; Zhou X.-P.; Frankel W.; Otterson G.A.; Zhao W.	International Journal of Environmental Research and Public Health	2014	10.3390/ijerph110908645	scopus
25124620	Lack of association between the MTHFR C677T polymorphism and lung cancer in a Turkish population	Yilmaz M.; Kacan T.; Sari I.; Kilickap S.	Asian Pacific Journal of Cancer Prevention	2014	10.7314/APJCP.2014.15.15.6333	scopus
24790730	Apoptosis-Related Single Nucleotide Polymorphisms and the Risk of Non-Small Cell Lung Cancer in Women	Pathak A, Wenzlaff AS, Hyland PL, Cote ML, Keele GR, Land S, Boulton ML, Schwartz AG.	J Cancer Ther Res	2014	10.7243/2049-7962-3-1	pubmed
24667022	A clinicopathologic prediction model for postoperative recurrence in stage Ia non-small cell lung cancer	Zhang Y.; Sun Y.; Xiang J.; Zhang Y.; Hu H.; Chen H.	Journal of Thoracic and Cardiovascular Surgery	2014	10.1016/j.jtcvs.2014.02.064	scopus
24464627	The role of NQO1 polymorphisms in the susceptibility and chemotherapy response of Chinese NSCLC patients	Tian G, Wang M, Xu X.	Cell Biochem Biophys	2014	10.1007/s12013-014-9820-z	pubmed
24464627	The Role of NQO1 Polymorphisms in the Susceptibility and Chemotherapy Response of Chinese NSCLC Patients	Tian G.; Wang M.; Xu X.	Cell Biochemistry and Biophysics	2014	10.1007/s12013-014-9820-z	scopus
24317178	Germline mutations in driver oncogenes and inherited lung cancer risk independent of smoking history	Oxnard G.R.; Nguyen K.-S.H.; Costa D.B.	Journal of the National Cancer Institute	2014	10.1093/jnci/djt361	scopus
24258569	Lung cancer in women: Differences in epidemiology, biology, histology, and treatment outcomes	Rivera M.P.	Seminars in Respiratory and Critical Care Medicine	2013	10.1055/s-0033-1358550	scopus
24248694	Pro-surfactant protein B as a biomarker for lung cancer prediction	Sin DD, Tammemagi CM, Lam S, Barnett MJ, Duan X, Tam A, Auman H, Feng Z, Goodman GE, Hanash S, Taguchi A.	J Clin Oncol	2013	10.1200/JCO.2013.50.6105	pubmed
24248694	Pro-surfactant protein B as a biomarker for lung cancer prediction	Sin D.; Tammemagi C.M.; Lam S.; Barnett M.J.; Duan X.; Tam A.; Auman H.; Feng Z.; Goodman G.E.; Hanash S.; Taguchi A.	Journal of Clinical Oncology	2013	10.1200/JCO.2013.50.6105	scopus
24216523	Women and Lung Cancer: What is New?	North C.M.; Christiani D.C.	Seminars in Thoracic and Cardiovascular Surgery	2013	10.1053/j.semtcvs.2013.05.002	scopus
23977251	Genetic variation in BCL2 3'-UTR was associated with lung cancer risk and prognosis in male Chinese population	Xu P, Liu L, Wang J, Zhang K, Hong X, Deng Q, Xiang J, Zhang X, He M, Wu T, Guo H.	PLoS One	2013	10.1371/journal.pone.0072197	pubmed
23977251	Genetic Variation in BCL2 3′-UTR Was Associated with Lung Cancer Risk and Prognosis in Male Chinese Population	Xu P.; Liu L.; Wang J.; Zhang K.; Hong X.; Deng Q.; Xiang J.; Zhang X.; He M.; Wu T.; Guo H.	PLoS ONE	2013	10.1371/journal.pone.0072197	scopus
23924833	Association of XRCC3 and XRCC4 gene polymorphisms, family history of cancer and tobacco smoking with non-small-cell lung cancer in a Chinese population: a case-control study	He F, Chang SC, Wallar GM, Zhang ZF, Cai L.	J Hum Genet	2013	10.1038/jhg.2013.78	pubmed
23924833	Association of XRCC3 and XRCC4 gene polymorphisms, family history of cancer and tobacco smoking with non-small-cell lung cancer in a Chinese population: A case-control study	He F.; Chang S.-C.; Wallar G.M.; Zhang Z.-F.; Cai L.	Journal of Human Genetics	2013	10.1038/jhg.2013.78	scopus
23571590	New approaches to molecular diagnosis	Korf B.R.; Rehm H.L.	JAMA	2013	10.1001/jama.2013.3239	scopus
23300022	Ionizing radiation-induced γ-H2AX activity in whole blood culture and the risk of lung cancer	He Y.; Gong Y.; Lin J.; Chang D.W.; Gu J.; Roth J.A.; Wu X.	Cancer Epidemiology Biomarkers and Prevention	2013	10.1158/1055-9965.EPI-12-0794	scopus
23129166	Reproductive and hormonal factors and the risk of lung cancer: The EAGLE study	Pesatori A.C.; Carugno M.; Consonni D.; Caporaso N.E.; Wacholder S.; Tucker M.; Landi M.T.	International Journal of Cancer	2013	10.1002/ijc.27926	scopus
22814813	Cigarette smoking associated with lung Adenocarcinoma in situ in a large case-control study (SFBALCS)	Bracci P.M.; Sison J.; Hansen H.; Walsh K.M.; Quesenberry C.P.; Raz D.J.; Wrensch M.; Wiencke J.K.	Journal of Thoracic Oncology	2012	10.1097/JTO.0b013e31825aba47	scopus
22586632	Variants in inflammation genes are implicated in risk of lung cancer in never smokers exposed to second-hand smoke	Spitz M.R.; Gorlov I.P.; Amos C.I.; Dong Q.; Chen W.; Etzel C.J.; Gorlova O.Y.; Chang D.W.; Pu X.; Zhang D.; Wang L.; Cunningham J.M.; Yang P.; Wu X.	Cancer Discovery	2011	10.1158/2159-8290.CD-11-0080	scopus
22585002	Targeting ALK in neuroblastoma-preclinical and clinical advancements	Carpenter E.L.; Mossé Y.P.	Nature Reviews Clinical Oncology	2012	10.1038/nrclinonc.2012.72	scopus
22471706	Targeting the insulin-like growth factor receptor: Developing biomarkers from gene expression profiling	Boone D.N.; Lee A.V.	Critical Reviews in Oncogenesis	2012	10.1615/CritRevOncog.v17.i2.30	scopus
22464348	Lung cancer in never smokers - A review	Couraud S.; Zalcman G.; Milleron B.; Morin F.; Souquet P.-J.	European Journal of Cancer	2012	10.1016/j.ejca.2012.03.007	scopus
21617338	Association between microRNA196a2 rs11614913 genotypes and the risk of non-small cell lung cancer in Korean population	Hong YS, Kang HJ, Kwak JY, Park BL, You CH, Kim YM, Kim H.	J Prev Med Public Health	2011	10.3961/jpmph.2011.44.3.125	pubmed
21617338	Association between MicroRNA196a2 rs11614913 genotypes and the risk of non-small cell lung cancer in Korean population	Hong Y.-S.; Kang H.-J.; Kwak J.-Y.; Park B.L.; You C.-H.; Kim Y.-M.; Kim H.	Journal of Preventive Medicine and Public Health	2011	10.3961/jpmph.2011.44.3.125	scopus
21562939	Non-small cell lung cancer in never smokers as a representative 'non-smoking-associated lung cancer': Epidemiology and clinical features	Yano T.; Haro A.; Shikada Y.; Maruyama R.; Maehara Y.	International Journal of Clinical Oncology	2011	10.1007/s10147-010-0160-8	scopus
21195504	Association of genetic polymorphisms in DNA repair pathway genes with non-small cell lung cancer risk	Qian B.; Zhang H.; Zhang L.; Zhou X.; Yu H.; Chen K.	Lung Cancer	2011	10.1016/j.lungcan.2010.11.018	scopus
21156971	The prognostic value of RASSF1A promoter hypermethylation in non-small cell lung carcinoma: A systematic review and meta-analysis	Wang J.; Wang B.; Chen X.; Bi J.	Carcinogenesis	2011	10.1093/carcin/bgq266	scopus
21136175	The impact of cancer pathology confirmation on clinical management of a family history of cancer	Edwards E.; Lucassen A.	Familial Cancer	2011	10.1007/s10689-010-9407-9	scopus
21115650	Admixture mapping of lung cancer in 1812 African-Americans	Schwartz AG, Wenzlaff AS, Bock CH, Ruterbusch JJ, Chen W, Cote ML, Artis AS, Van Dyke AL, Land SJ, Harris CC, Pine SR, Spitz MR, Amos CI, Levin AM, McKeigue PM.	Carcinogenesis	2011	10.1093/carcin/bgq252	pubmed
21115650	Admixture mapping of lung cancer in 1812 African-Americans	Schwartz A.G.; Wenzlaff A.S.; Bock C.H.; Ruterbusch J.J.; Chen W.; Cote M.L.; Artis A.S.; van Dyke A.L.; Land S.J.; Harris C.C.; Pine S.R.; Spitz M.R.; Amos C.I.; Levin A.M.; McKeigue P.M.	Carcinogenesis	2011	10.1093/carcin/bgq252	scopus
21104151	The impact of positive cancer family history on the clinical features and outcome of patients with non-small cell lung cancer	Li N, Shao K, Chen Z, Qiu B, Wang Z, Tan F, Wang J, Tan X, Li B, Xiong M, Zhou F, He J.	Fam Cancer	2011	10.1007/s10689-010-9403-0	pubmed
21104151	The impact of positive cancer family history on the clinical features and outcome of patients with non-small cell lung cancer	Li N.; Shao K.; Chen Z.; Qiu B.; Wang Z.; Tan F.; Wang J.; Tan X.; Li B.; Xiong M.; Zhou F.; He J.	Familial Cancer	2011	10.1007/s10689-010-9403-0	scopus
20802022	Identification of a novel biomarker, SEMA5A, for non-small cell lung carcinoma in nonsmoking women	Lu T.-P.; Tsai M.-H.; Lee J.-M.; Hsu C.-P.; Chen P.-C.; Lin C.-W.; Shih J.-Y.; Yang P.-C.; Hsiao C.K.; Lai L.-C.; Chuang E.Y.	Cancer Epidemiology Biomarkers and Prevention	2010	10.1158/1055-9965.EPI-10-0332	scopus
20703554	Significant cancer prevention factor extraction: An association rule discovery approach	Nahar J.; Tickle K.S.; Ali A.B.M.S.; Chen Y.-P.P.	Journal of Medical Systems	2011	10.1007/s10916-009-9372-8	scopus
20679538	Non-small cell lung cancer: Clinical practice guidelines in oncology	Ettinger D.S.; Akerley W.; Bepler G.; Blum M.G.; Chang A.; Cheney R.T.; Chirieac L.R.; D'Amico T.A.; Demmy T.L.; Ganti A.K.P.; Govindan R.; Grannis Jr. F.W.; Jahan T.; Jahanzeb M.; Johnson D.H.; Kessinger A.; Komaki R.; Kong F.-M.; Kris M.G.; Krug L.M.; Le Q.-T.; Lennes I.T.; Martins R.; O'Malley J.; Osarogiagbon R.U.; Otterson G.A.; Patel J.D.; Pisters K.M.; Reckamp K.; Riely G.J.; Rohren E.; Si…	JNCCN Journal of the National Comprehensive Cancer Network	2010	10.6004/jnccn.2010.0056	scopus
20593217	Important aspects of Toll-like receptors, ligands and their signaling pathways	Chang Z.L.	Inflammation Research	2010	10.1007/s00011-010-0208-2	scopus
20187318	Lung cancer in never-smokers: A unique entity	Subramanian A.; Govindan R.	ONCOLOGY	2010		scopus
19589809	Environmental risk factors for lung cancer in Iran: A case-control study	Hosseini M.; Naghan P.A.; Karimi S.; SeyedAlinaghi S.A.; Bahadori M.; Khodadad K.; Mohammadi F.; Keynama K.; Masjedi M.R.	International Journal of Epidemiology	2009	10.1093/ije/dyp218	scopus
19482469	Cancer diagnosis in first-degree relatives and non-small cell lung cancer risk: results from a multi-centre case-control study in Europe	Cassidy A, Balsan J, Vesin A, Wu X, Liloglou T, Brambilla C, Timsit JF, Field JK; EUELC Consortium.	Eur J Cancer	2009	10.1016/j.ejca.2009.05.006	pubmed
19482469	Cancer diagnosis in first-degree relatives and non-small cell lung cancer risk: Results from a multi-centre case-control study in Europe	Cassidy A.; Balsan J.; Vesin A.; Wu X.; Liloglou T.; Brambilla C.; Timsit J.-F.; Field J.K.	European Journal of Cancer	2009	10.1016/j.ejca.2009.05.006	scopus
19174490	Tobacco and estrogen metabolic polymorphisms and risk of non-small cell lung cancer in women	Cote ML, Yoo W, Wenzlaff AS, Prysak GM, Santer SK, Claeys GB, Van Dyke AL, Land SJ, Schwartz AG.	Carcinogenesis	2009	10.1093/carcin/bgp033	pubmed
19174490	Tobacco and estrogen metabolic polymorphisms and risk of non-small cell lung cancer in women	Cote M.L.; Yoo W.; Wenzlaff A.S.; Prysak G.M.; Santer S.K.; Claeys G.B.; Van Dyke A.L.; Land S.J.; Schwartz A.G.	Carcinogenesis	2009	10.1093/carcin/bgp033	scopus
18987510	A dyadic affair: Who is to blame for causing and controlling the patient's lung cancer?	Lobchuk M.M.; Murdoch T.; McClement S.E.; McPherson C.	Cancer Nursing	2008	10.1097/01.NCC.0000339253.68324.19	scopus
18932027	Lung cancer in women: Clinical features and factors related to survival; [Kadinlarda akciǧer kanseri: Klinik özellikler ve saǧkalima etkili faktörler]	Şen E.; Kaya A.; Erol S.; Savaş I.; Gönüllü U.	Tuberkuloz ve Toraks	2008		scopus
18815398	Molecular origins of cancer: Lung cancer	Herbst R.S.; Heymach J.V.; Lippman S.M.	New England Journal of Medicine	2008	10.1056/NEJMra0802714	scopus
18765313	Familial multiple myeloma associated with disorders of chronic inflammation: First report from Turkey	Özet A.; Güran S.; Beksac M.	Clinical Lymphoma and Myeloma	2008	10.3816/CLM.2008.n.033	scopus
18471501	Genetics and Genomics in the Practice of Medicine	Joshi V.A.; Kucherlapati R.	Gastroenterology	2008	10.1053/j.gastro.2008.03.046	scopus
18469354	Relationships of hHpr1/p84/Thoc1 expression to clinicopathologic characteristics and prognosis in non-small cell lung cancer	Yang J.; Li Y.; Khoury T.; Alrawi S.; Goodrich D.W.; Tan D.	Annals of Clinical and Laboratory Science	2008		scopus
18377844	Non-small cell lung cancer	Ettinger D.S.; Akerley W.; Bepler G.; Chang A.; Cheney R.T.; Chirieac L.R.; D'Amico T.A.; Demmy T.L.; Feigenberg S.J.; Figlin R.A.; Govindan R.; Grannis Jr. F.W.; Jahan T.; Jahanzeb M.; Kessinger A.; Komaki R.; Kris M.G.; Langer C.J.; Le Q.-T.; Martins R.; Otterson G.A.; Patel J.D.; Robert F.; Sugarbaker D.J.; Wood D.E.	JNCCN Journal of the National Comprehensive Cancer Network	2008	10.6004/jnccn.2008.0021	scopus
18267181	Lung Cancer Screening with CT	Aberle D.R.; Brown K.	Clinics in Chest Medicine	2008	10.1016/j.ccm.2007.12.001	scopus
18174975	Targeted therapies for the prevention of lung cancer	Schachter E.N.; Neuman T.	Drugs of Today	2007	10.1358/dot.2007.43.12.1088822	scopus
18089876	Reproductive factors, hormone use, estrogen receptor expression and risk of non small-cell lung cancer in women	Schwartz AG, Wenzlaff AS, Prysak GM, Murphy V, Cote ML, Brooks SC, Skafar DF, Lonardo F.	J Clin Oncol	2007	10.1200/JCO.2007.13.3975	pubmed
18089876	Reproductive factors, hormone use, estrogen receptor expression and risk of non-small-cell lung cancer in women	Schwartz A.G.; Wenzlaff A.S.; Prysak G.M.; Murphy V.; Cote M.L.; Brooks S.C.; Skafar D.F.; Lonardo F.	Journal of Clinical Oncology	2007	10.1200/JCO.2007.13.3975	scopus
17932357	Factors associated with human small aggressive non-small cell lung cancer	Tammemagi C.M.; Freedman M.T.; Church T.R.; Oken M.M.; Hocking W.G.; Kvale P.A.; Hu P.; Riley T.L.; Ragard L.R.; Prorok P.C.; Berg C.D.	Cancer Epidemiology Biomarkers and Prevention	2007	10.1158/1055-9965.EPI-07-0251	scopus
17879370	Hormone replacement therapy and lung cancer risk in Chinese	Chen K.-Y.; Hsiao C.-F.; Chang G.-C.; Tsai Y.-H.; Su W.-C.; Perng R.-P.; Huang M.-S.; Hsiung C.A.; Chen C.-J.; Yang P.-C.	Cancer	2007	10.1002/cncr.22987	scopus
17586847	Breast cancer in first-degree relatives and risk of lung cancer: assessment of the existence of gene sex interactions	Tsuchiya M, Iwasaki M, Otani T, Nitadori J, Goto K, Nishiwaki Y, Uchitomi Y, Tsugane S.	Jpn J Clin Oncol	2007	10.1093/jjco/hym048	pubmed
17586847	Breast cancer in first-degree relatives and risk of lung cancer: Assessment of the existence of gene-sex interactions	Tsuchiya M.; Iwasaki M.; Otani T.; Nitadori J.-I.; Goto K.; Nishiwaki Y.; Uchitomi Y.; Tsugane S.	Japanese Journal of Clinical Oncology	2007	10.1093/jjco/hym048	scopus
17341716	Lung cancer	Zeller J.L.; Lynm C.; Glass R.M.	JAMA	2007	10.1001/jama.297.9.1022	scopus
17225705	Lung cancer: Diagnosis and management	Collins L.G.; Haines C.; Perkel R.; Enck R.E.	American Family Physician	2007		scopus
17189396	Mechanisms of egfr gene transcription modulation: Relationship to cancer risk and therapy response	Brandt B.; Meyer-Staeckling S.; Schmidt H.; Agelopoulos K.; Buerger H.	Clinical Cancer Research	2006	10.1158/1078-0432.CCR-06-0626	scopus
16813724	Non-small cell lung cancer: Clinical Practice Guidelines in Oncology™	Ettinger D.S.; Bepler G.; Bueno R.; Chang A.; Chang J.Y.; Chirieac L.R.; D'Amico T.A.; Demmy T.L.; Feigenberg S.J.; Grannis Jr. F.W.; Jahan T.; Jahanzeb M.; Kessinger A.; Komaki R.; Kris M.G.; Langer C.J.; Le Q.-T.; Martins R.; Otterson G.A.; Robert F.; Sugarbaker D.J.; Wood D.E.	JNCCN Journal of the National Comprehensive Cancer Network	2006	10.6004/jnccn.2006.0046	scopus
16217766	Never smokers and lung cancer risk: A case-control study of epidemiological factors	Gorlova O.Y.; Zhang Y.; Schabath M.B.; Lei L.; Zhang Q.; Amos C.I.; Spitz M.R.	International Journal of Cancer	2006	10.1002/ijc.21561	scopus
16002959	Lung cancer in women: Emerging differences in epidemiology, biology, and therapy	Thomas L.; Doyle L.A.; Edelman M.J.	Chest	2005	10.1378/chest.128.1.370	scopus
15930031	The functional polymorphism in the matrix metalloproteinase-7 promoter increases susceptibility to esophageal squamous cell carcinoma, gastric cardiac adenocarcinoma and non-small cell lung carcinoma	Zhang J, Jin X, Fang S, Wang R, Li Y, Wang N, Guo W, Wang Y, Wen D, Wei L, Dong Z, Kuang G.	Carcinogenesis	2005	10.1093/carcin/bgi144	pubmed
15930031	The functional polymorphism in the matrix metalloproteinase-7 promoter increases susceptibility to esophageal squamous cell carcinoma, gastric cardiac adenocarcinoma and non-small cell lung carcinoma	Zhang J.; Jin X.; Fang S.; Wang R.; Li Y.; Wang N.; Guo W.; Wang Y.; Wen D.; Wei L.; Dong Z.; Kuang G.	Carcinogenesis	2005	10.1093/carcin/bgi144	scopus
15661686	Molecular epidemiology of cancer	Chen Y.-C.; Hunter D.J.	Ca-A Cancer Journal for Clinicians	2005	10.3322/canjclin.55.1.45	scopus
15541815	Clinicopathological significance of aberrant methylation of RARβ2 at 3p24, RASSF1A at 3p21.3, and FHIT at 3p14.2 in patients with non-small cell lung cancer	Tomizawa Y.; Iijima H.; Nomoto T.; Iwasaki Y.; Otani Y.; Tsuchiya S.; Saito R.; Dobashi K.; Nakajima T.; Mori M.	Lung Cancer	2004	10.1016/j.lungcan.2004.05.003	scopus
12480025	Pericardial effusion in a patient with advanced lung cancer	Adams C.P.; Trachy J.W., III	Journal of Emergency Medicine	2002	10.1016/S0736-4679(02)00604-2	scopus
11948631	Investigation of genetic susceptibility to non-small cell lung cancer by fragile site expression	Tunca B.; Cecener G.; Gebitekin C.; Egeli U.; Ediz B.; Ercan I.	Teratogenesis Carcinogenesis and Mutagenesis	2002	10.1002/tcm.10014	scopus
10813232	Epidemiology of lung cancer	Osann K.E.	Current Opinion in Pulmonary Medicine	1998	10.1097/00063198-199807000-00002	scopus
10408853	Associations among telomerase activity, p53 protein overexpression, and genetic instability in lung cancer	Wu X.; Kemp B.; Amos C.I.; Honn S.E.; Zhang W.; Walsh G.L.; Spitz M.R.	British Journal of Cancer	1999	10.1038/sj.bjc.6690378	scopus
9528848	Microsatellite instability in female non-small-cell lung cancer patients with familial clustering of malignancy	Suzuki K, Ogura T, Yokose T, Sekine I, Nagai K, Kodama T, Mukai K, Nishiwaki Y, Esumi H.	Br J Cancer	1998	10.1038/bjc.1998.165	pubmed
9528848	Microsatellite instability in female non-small-cell lung cancer patients with familial clustering of malignancy	Suzuki K.; Ogura T.; Yokose T.; Sekine I.; Nagai K.; Kodama T.; Mukai K.; Nishiwaki Y.; Esumi H.	British Journal of Cancer	1998	10.1038/bjc.1998.165	scopus
8810753	[Risk of second primary cancer in two-year survivors of small cell lung cancer]	Yoshida T, Matsui K, Masuda N, Kusunoki Y, Takada M, Yana T, Ushijima A, Tamura K, Fukuoka M.	Nihon Kyobu Shikkan Gakkai Zasshi	1996		pubmed
8810753	Risk of second primary cancer in two-year survivors of small cell lung cancer	Yoshida T.; Matsui K.; Masuda N.; Kasunoki Y.; Takada M.; Yana T.; Ushijima A.; Tamura K.; Fukuoka M.	Japanese Journal of Thoracic Diseases	1996		scopus
8393366	Lung cancer histologic types and family history of cancer. Analysis of histologic subtypes of 872 patients with primary lung cancer	Ambrosone C.B.; Rao U.; Michalek A.M.; Cummings K.M.; Mettlin C.J.	Cancer	1993	10.1002/1097-0142(19930815)72:4<1192::AID-CNCR2820720410>3.0.CO;2-S	scopus
2826845	Smoking, occupation and family history in lung cancer patients under fifty years of age	Tsugane S.; Watanabe S.; Sugimura H.; Arimoto H.; Shimosato Y.; Suemasu K.	Japanese Journal of Clinical Oncology	1987		scopus
1973618	Studies of the L-myc DNA polymorphism and relation to metastasis in norwegian lung cancer patients	Tefre T.; Borresen A.-L.; Aamdal S.; Brogger A.	British Journal of Cancer	1990	10.1038/bjc.1990.182	scopus
1654203	Lung Cancer in Women: The Importance of Smoking, Family History of Cancer, and Medical History of Respiratory Disease	Osann K.E.	Cancer Research	1991		scopus
	Current status of research on risk factors of lung cancer; [肺癌危险因素研究现状]	Gao D.-Q.; Wang J.-L.	Chinese Journal of Cancer Prevention and Treatment	2019	10.16073/j.cnki.cjcpt.2019.21.15	scopus
	Prolonged sitting, its combination with physical inactivity and incidence of lung cancer: Prospective data from the HUNT study	Jiang L.; Sun Y.-Q.; Brumpton B.M.; Langhammer A.; Chen Y.; Nilsen T.I.L.; Mai X.-M.	Frontiers in Oncology	2019	10.3389/fonc.2019.00101	scopus
	A systematic review of genetic ancestry as a risk factor for incidence of non-small cell lung cancer in the US	James B.A.; Williams J.L.; Nemesure B.	Frontiers in Genetics	2023	10.3389/fgene.2023.1141058	scopus
	Lung cancer screening: Clinical practice guidelines in oncology	Wood D.E.; Eapen G.A.; Ettinger D.S.; Hou L.; Jackman D.; Kazerooni E.; Klippenstein D.; Lackner R.P.; Leard L.; Leung A.N.C.; Massion P.P.; Meyers B.F.; Munden R.F.; Otterson G.A.; Peairs K.; Pipavath S.; Pratt-Pozo C.; Reddy C.; Reid M.E.; Rotter A.J.; Schabath M.B.; Sequist L.V.; Tong B.C.; Travis W.D.; Unger M.; Yang S.C.	JNCCN Journal of the National Comprehensive Cancer Network	2012	10.6004/jnccn.2012.0022	scopus
	Inflammation-based different association between anatomical severity of coronary artery disease and lung cancer	Zhao Y.-W.; Yan K.-X.; Sun M.-Z.; Wang Y.-H.; Chen Y.-D.; Hu S.-Y.	Journal of Geriatric Cardiology	2022	10.11909/j.issn.1671-5411.2022.08.003	scopus
	The contribution of hereditary cancer-related germline mutations to lung cancer susceptibility	Liu M.; Liu X.; Suo P.; Gong Y.; Qu B.; Peng X.; Xiao W.; Li Y.; Chen Y.; Zeng Z.; Lu Y.; Huang T.; Zhao Y.; Liu M.; Li L.; Chen Y.; Zhou Y.; Liu G.; Yao J.; Chen S.; Song L.	Translational Lung Cancer Research	2020	10.21037/tlcr-19-403	scopus
	Pulmonary mucoepidermoid carcinoma in the Chinese population: A clinical characteristic and prognostic analysis	Li Q.; Wei X.; Wang Y.; Liu C.; Fan B.; Lv C.; Si W.; Li M.	Frontiers in Oncology	2022	10.3389/fonc.2022.916906	scopus
	Genetic polymorphisms of human cytochrome P450 CYP1A1 in an Egyptian population and tobacco-induced lung cancer	Ezzeldin N.; El-Lebedy D.; Darwish A.; El-Bastawisy A.; Hassan M.; El-Aziz S.A.; Abdel-Hamid M.; Saad-Hussein A.	Genes and Environment	2017	10.1186/s41021-016-0066-4	scopus
	Association of genetic polymorphisms in the paraoxonase 1 gene with the risk and prognosis of non-small cell lung cancer in Chinese han population	Wang H.; Li L.; Ding L.; Zhang Z.; Pu C.	Journal of Investigative Medicine	2012	10.2310/JIM.0b013e318245d557	scopus
	Hybrid models for lung nodule malignancy prediction utilizing convolutional neural network ensembles and clinical data	Paul R.; Schabath M.B.; Gillies R.; Hall L.O.; Goldgof D.B.	Journal of Medical Imaging	2020	10.1117/1.JMI.7.2.024502	scopus
	Chinese guidelines on the diagnosis and treatment of primary lung cancer (2015 version)	Zhi X.-Y.; Yu J.-M.; Shi Y.-K.	Cancer	2015	10.1002/cncr.29550	scopus
	Association between single nucleotide polymorphisms of NOTCH signaling pathway-related genes and the prognosis of NSCLC	Xu Q.; Lin D.; Li X.; Xiao R.; Liu Z.; Xiong W.; Cai L.; He F.	Cancer Management and Research	2019	10.2147/CMAR.S197747	scopus
	Polymorphisms in the gene encoding caspase 8 may predict the response to first-line platinum-based chemotherapy in locally advanced or advanced non-small-cell lung cancer	Szczyrek M.; Mlak R.; Szudy-Szczyrek A.; Kędziora K.; Małecka-Massalska T.; Krawczyk P.; Milanowski J.	Journal of Clinical Medicine	2021	10.3390/jcm10051126	scopus
	Establishment of the artificial neural network screening model for lung cancer based on methylation of eight oncogene promoters CpG island; [基于肺癌患者8个抑癌基因启动子CpG岛甲基化构建人工神经网络筛查模型]	Kang C.-Y.; Zhang X.-Z.; Wang D.-D.; Gao F.-L.; Wang F.-X.; Chen J.	Chinese Journal of Cancer Prevention and Treatment	2020	10.16073/j.cnki.cjcpt.2020.21.05	scopus
	Risk-based prediction model for selecting eligible population for lung cancer screening among ever smokers in Korea	Park B.; Lee J.; Lee N.; Kim Y.; Hun Jang S.	Translational Lung Cancer Research	2021	10.21037/tlcr-21-566	scopus
	Expression of ERCC1 mRNA in non-small cell lung cancer tissues and survival analysis of patients	Li X.; Pan X.; Wang P.; Ma W.; Wang L.	Life Science Journal	2013		scopus
	Product update	Bhalla A.	Canadian Pharmacists Journal	2012	10.3821/145.4.cpj161	scopus
	Clinical characteristics of second primary malignancies among first primary malignancy survivors: A single-center study, 2005-2020	Geng F.; Liu M.; Chen J.; Ge Y.; Wei S.; Li F.; Yang C.; Sun J.; Gou L.; Zhang J.; Tang S.; Wan Y.; Yang J.; Zhang J.	Oncology Letters	2023	10.3892/ol.2022.13610	scopus
	Distinct NSCLC EGFR Variants in a Family With Li-Fraumeni Syndrome: Case Report	Edmondson S.; von Itzstein M.S.; Reys B.; Mayer M.; Gagan J.; Gerber D.E.	JTO Clinical and Research Reports	2022	10.1016/j.jtocrr.2022.100368	scopus
	High risk occupational exposure and family history were risk factors in young lung cancer in Chinese	Li J.; Zhang M.; Yang F.; Gao F.; Yin X.; Lei Y.; Fu R.; Li X.; Wang J.	International Journal of Clinical and Experimental Medicine	2016		scopus
	Factors associated with small aggressive non-small cell lung cancers in the national lung screening trial: A validation study	Warkentin M.T.; Tammemägi M.C.; Freedman M.T.; Ragard L.R.; Hocking W.G.; Kvale P.A.; Brenner D.R.; Hu P.; Riley T.L.; Commins J.; Church T.R.; Berg C.D.	JNCI Cancer Spectrum	2018	10.1093/jncics/pkx010	scopus
	Correlation between familial cancer history and epidermal growth factor receptor mutations in Taiwanese never smokers with nonsmall cell lung cancer: A case-control study	Cheng P.-C.; Cheng Y.-C.	Journal of Thoracic Disease	2015	10.3978/j.issn.2072-1439.2015.02.03	scopus
	Chronic obstructive pulmonary disease and lung cancer: Inflammation, the missing link	Gibbons M.A.; Sethi T.	Therapy	2009	10.2217/thy.09.77	scopus
	Reducing lung cancer mortality through prevention; [Prevenciónal a tüdorák okozta halálozás visszaszorításáért]	Kovács G.; Ostoros G.; Pataki G.	Lege Artis Medicinae	2001		scopus
	A case of lung cancer and hypercoagulability, complicated by suspected heparin-induced thrombocytopenia	Konala V.M.; Sprandio Jr. J.D.; Henry D.H.	Community Oncology	2011	10.1016/S1548-5315(12)70016-5	scopus
	The effects of prenatal factors on the development of non-small cell lung cancer; [Prenatal faktörlerin küçük hücreli dişi akciǧer kanseri gelişimi üzerine etkisi]	Özdemir F.; Özdemir S.; Topba M.; Yildiz B.; Fidan E.; Kavgaci H.; Aydin F.	Nobel Medicus	2011		scopus
	Epidemiology of lung cancer	Bahader Y.; Jazieh A.-R.	Annals of Thoracic Medicine	2008		scopus
	Lung cancer incidence in never smokers	Clément-Duchêne C.; Wakelee H.	European journal of Clinical and Medical Oncology	2010		scopus
	Multidetector CT of Solitary Pulmonary Nodules	Truong M.T.; Sabloff B.S.; Ko J.P.	Thoracic Surgery Clinics	2010	10.1016/j.thorsurg.2009.12.002	scopus
	Does smoking or family history influence the prognosis of patients with non-small cell lung cancer?	Sekine I.; Abe N.; Tsugane S.; Nagai K.; Suzuki K.; Kodama T.; Nishiwaki Y.; Ogura T.; Esumi H.	Oncology Reports	1997	10.3892/or.4.6.1221	scopus

## Sheet: SCREENING
PMID	Title	Authors	Journal/Book	Publication Year	DOI	database
36781323	Association of Reported Candidate Monogenic Genes With Lung Cancer Risk	Rifkin AS, Less EM, Wei J, Shi Z, Zheng SL, Helfand BT, Hulick PJ, Krantz SB, Xu J.	Clinical Lung Cancer	2023	10.1016/j.cllc.2023.01.005	pubmed
28376887	Women with family cancer history are at risk for poorer physical quality of life and lower self-efficacy: A longitudinal study among men and women with non-small cell lung cancer	Banik A.; Schwarzer R.; Pawlowska I.; Boberska M.; Cieslak R.; Luszczynska A.	Health and Quality of Life Outcomes	2017	10.1186/s12955-017-0645-5	scopus
24216523	Women and Lung Cancer: What is New?	North C.M.; Christiani D.C.	Seminars in Thoracic and Cardiovascular Surgery	2013	10.1053/j.semtcvs.2013.05.002	scopus
22586632	Variants in inflammation genes are implicated in risk of lung cancer in never smokers exposed to second-hand smoke	Spitz M.R.; Gorlov I.P.; Amos C.I.; Dong Q.; Chen W.; Etzel C.J.; Gorlova O.Y.; Chang D.W.; Pu X.; Zhang D.; Wang L.; Cunningham J.M.; Yang P.; Wu X.	Cancer Discovery	2011	10.1158/2159-8290.CD-11-0080	scopus
34543940	Use of tyrosine kinase inhibitors during pregnancy for oncogenic-driven advanced non-small cell lung carcinoma	Boudy A.-S.; Grausz N.; Selleret L.; Gligorov J.; Thomassin-Naggara I.; Touboul C.; Daraï E.; Cadranel J.	Lung Cancer	2021	10.1016/j.lungcan.2021.09.001	scopus
28859661	Triple synchronous primary lung cancer: A case report and review of the literature	Kashif M.; Ayyadurai P.; Thanha L.; Khaja M.	Journal of Medical Case Reports	2017	10.1186/s13256-017-1410-4	scopus
19174490	Tobacco and estrogen metabolic polymorphisms and risk of non-small cell lung cancer in women	Cote ML, Yoo W, Wenzlaff AS, Prysak GM, Santer SK, Claeys GB, Van Dyke AL, Land SJ, Schwartz AG.	Carcinogenesis	2009	10.1093/carcin/bgp033	pubmed
24464627	The role of NQO1 polymorphisms in the susceptibility and chemotherapy response of Chinese NSCLC patients	Tian G, Wang M, Xu X.	Cell Biochem Biophys	2014	10.1007/s12013-014-9820-z	pubmed
21156971	The prognostic value of RASSF1A promoter hypermethylation in non-small cell lung carcinoma: A systematic review and meta-analysis	Wang J.; Wang B.; Chen X.; Bi J.	Carcinogenesis	2011	10.1093/carcin/bgq266	scopus
31866083	The influence of hormone replacement therapy on lung cancer incidence and mortality	Titan AL, He H, Lui N, Liou D, Berry M, Shrager JB, Backhus LM.	J Thorac Cardiovasc Surg	2020	10.1016/j.jtcvs.2019.10.070	pubmed
21104151	The impact of positive cancer family history on the clinical features and outcome of patients with non-small cell lung cancer	Li N, Shao K, Chen Z, Qiu B, Wang Z, Tan F, Wang J, Tan X, Li B, Xiong M, Zhou F, He J.	Fam Cancer	2011	10.1007/s10689-010-9403-0	pubmed
21136175	The impact of cancer pathology confirmation on clinical management of a family history of cancer	Edwards E.; Lucassen A.	Familial Cancer	2011	10.1007/s10689-010-9407-9	scopus
15930031	The functional polymorphism in the matrix metalloproteinase-7 promoter increases susceptibility to esophageal squamous cell carcinoma, gastric cardiac adenocarcinoma and non-small cell lung carcinoma	Zhang J, Jin X, Fang S, Wang R, Li Y, Wang N, Guo W, Wang Y, Wen D, Wei L, Dong Z, Kuang G.	Carcinogenesis	2005	10.1093/carcin/bgi144	pubmed
36617420	The expression of HER2/neu in patients with lung cancer and its associated factors	Lashkarizadeh M.; Lashkarizadeh M.; Nikian M.; Kouhestani Parizi M.	Clinical Respiratory Journal	2023	10.1111/crj.13572	scopus
	The effects of prenatal factors on the development of non-small cell lung cancer; [Prenatal faktörlerin küçük hücreli dişi akciǧer kanseri gelişimi üzerine etkisi]	Özdemir F.; Özdemir S.; Topba M.; Yildiz B.; Fidan E.; Kavgaci H.; Aydin F.	Nobel Medicus	2011		scopus
36573347	The Effect of Body Mass Index on Survival in Lung Cancer	Evcil FY, Önal Ö, Özkan EE.	Nutr Cancer	2023	10.1080/01635581.2022.2159045	pubmed
32676327	The contribution of hereditary cancer-related germline mutations to lung cancer susceptibility	Liu M, Liu X, Suo P, Gong Y, Qu B, Peng X, Xiao W, Li Y, Chen Y, Zeng Z, Lu Y, Huang T, Zhao Y, Liu M, Li L, Chen Y, Zhou Y, Liu G, Yao J, Chen S, Song L.	Transl Lung Cancer Res	2020	10.21037/tlcr-19-403	pubmed
31421257	The clinical impact of family history of cancer in female never-smoker lung adenocarcinoma	Lee Y, Jeon JH, Goh SH, Roh H, Yun JY, Kwon NJ, Choi JH, Yang HC, Kim MS, Lee JM, Lee GK, Han JY.	Lung Cancer	2019	10.1016/j.lungcan.2019.07.031	pubmed
31526778	Ten-Year Trends of Clinicopathologic Features and Surgical Treatment of Lung Cancer in China	Zang R.; Shi J.-F.; Lerut T.E.; Wang L.; Liu C.-C.; Brunelli A.; Petersen R.H.; Ng C.S.H.; Lim E.; Gao S.	Annals of Thoracic Surgery	2020	10.1016/j.athoracsur.2019.08.017	scopus
22471706	Targeting the insulin-like growth factor receptor: Developing biomarkers from gene expression profiling	Boone D.N.; Lee A.V.	Critical Reviews in Oncogenesis	2012	10.1615/CritRevOncog.v17.i2.30	scopus
22585002	Targeting ALK in neuroblastoma-preclinical and clinical advancements	Carpenter E.L.; Mossé Y.P.	Nature Reviews Clinical Oncology	2012	10.1038/nrclinonc.2012.72	scopus
18174975	Targeted therapies for the prevention of lung cancer	Schachter E.N.; Neuman T.	Drugs of Today	2007	10.1358/dot.2007.43.12.1088822	scopus
27254665	Surgical Outcomes of Synchronous Multiple Primary Non-Small Cell Lung Cancers	Zhang Z, Gao S, Mao Y, Mu J, Xue Q, Feng X, He J.	Sci Rep	2016	10.1038/srep23252	pubmed
1973618	Studies of the L-myc DNA polymorphism and relation to metastasis in norwegian lung cancer patients	Tefre T.; Borresen A.-L.; Aamdal S.; Brogger A.	British Journal of Cancer	1990	10.1038/bjc.1990.182	scopus
28968711	Spectrum of germline mutations in smokers and non-smokers in Brazilian non-small-cell lung cancer (NSCLC) patients	Couto P.P.; Bastos-Rodrigues L.; Schayek H.; Melo F.M.; Lisboa R.G.C.; Miranda D.M.; Vilhena A.; Bale A.E.; Friedman E.; De Marco L.	Carcinogenesis	2017	10.1093/carcin/bgx089	scopus
25441006	Solitary pulmonary nodules	Marshall M.B.; Swanson S.J.; Flores R.M.; Bauer T.L.	Seminars in Thoracic and Cardiovascular Surgery	2014	10.1053/j.semtcvs.2014.06.001	scopus
2826845	Smoking, occupation and family history in lung cancer patients under fifty years of age	Tsugane S.; Watanabe S.; Sugimura H.; Arimoto H.; Shimosato Y.; Suemasu K.	Japanese Journal of Clinical Oncology	1987		scopus
20703554	Significant cancer prevention factor extraction: An association rule discovery approach	Nahar J.; Tickle K.S.; Ali A.B.M.S.; Chen Y.-P.P.	Journal of Medical Systems	2011	10.1007/s10916-009-9372-8	scopus
35934955	Sex disparities in cancer: An ongoing quest	Luo J.R.; Colditz G.A.	Cancer	2022	10.1002/cncr.34389	scopus
	Risk-based prediction model for selecting eligible population for lung cancer screening among ever smokers in Korea	Park B.; Lee J.; Lee N.; Kim Y.; Hun Jang S.	Translational Lung Cancer Research	2021	10.21037/tlcr-21-566	scopus
29793650	Risk of Second Lung Cancer in Patients With Previously Treated Lung Cancer: Analysis of Surveillance, Epidemiology, and End Results Data	Wozniak A.J.; Schwartz A.G.	Journal of Thoracic Oncology	2018	10.1016/j.jtho.2018.04.009	scopus
18089876	Reproductive factors, hormone use, estrogen receptor expression and risk of non small-cell lung cancer in women	Schwartz AG, Wenzlaff AS, Prysak GM, Murphy V, Cote ML, Brooks SC, Skafar DF, Lonardo F.	J Clin Oncol	2007	10.1200/JCO.2007.13.3975	pubmed
23129166	Reproductive and hormonal factors and the risk of lung cancer: The EAGLE study	Pesatori A.C.; Carugno M.; Consonni D.; Caporaso N.E.; Wacholder S.; Tucker M.; Landi M.T.	International Journal of Cancer	2013	10.1002/ijc.27926	scopus
18469354	Relationships of hHpr1/p84/Thoc1 expression to clinicopathologic characteristics and prognosis in non-small cell lung cancer	Yang J.; Li Y.; Khoury T.; Alrawi S.; Goodrich D.W.; Tan D.	Annals of Clinical and Laboratory Science	2008		scopus
35258156	Relationship between non-syndromic oral clefts and cancer: A systematic review and meta-analysis	Machado R.A.; Popoff D.A.V.; Martelli-Júnior H.	Oral Diseases	2022	10.1111/odi.14179	scopus
26125914	Relationship between genetic polymorphisms of DNA ligase 1 and non-small cell lung cancer susceptibility and radiosensitivity	Tian H.; He X.; Yin L.; Guo W.J.; Xia Y.Y.; Jiang Z.X.	Genetics and Molecular Research	2015	10.4238/2015.June.26.14	scopus
30297515	Relationship between circulating inflammation proteins and lung cancer diagnosis in the National Lung Screening Trial	Brown D.; Zingone A.; Yu Y.; Zhu B.; Candia J.; Cao L.; Ryan B.M.	Cancer Epidemiology Biomarkers and Prevention	2019	10.1158/1055-9965.EPI-18-0598	scopus
	Reducing lung cancer mortality through prevention; [Prevenciónal a tüdorák okozta halálozás visszaszorításáért]	Kovács G.; Ostoros G.; Pataki G.	Lege Artis Medicinae	2001		scopus
36119481	Pulmonary mucoepidermoid carcinoma in the Chinese population: A clinical characteristic and prognostic analysis	Li Q, Wei X, Wang Y, Liu C, Fan B, Lv C, Si W, Li M.	Front Oncol	2022	10.3389/fonc.2022.916906	pubmed
25213782	Pulmonary embolism with haemorrhagic pericardial effusion and tamponade: A clinical dilemma	Thomas C.; Lane K.; Cecconi M.	BMJ Case Reports	2014	10.1136/bcr-2013-202285	scopus
24248694	Pro-surfactant protein B as a biomarker for lung cancer prediction	Sin DD, Tammemagi CM, Lam S, Barnett MJ, Duan X, Tam A, Auman H, Feng Z, Goodman GE, Hanash S, Taguchi A.	J Clin Oncol	2013	10.1200/JCO.2013.50.6105	pubmed
	Prolonged sitting, its combination with physical inactivity and incidence of lung cancer: Prospective data from the HUNT study	Jiang L.; Sun Y.-Q.; Brumpton B.M.; Langhammer A.; Chen Y.; Nilsen T.I.L.; Mai X.-M.	Frontiers in Oncology	2019	10.3389/fonc.2019.00101	scopus
25965541	Progress in the development of volatile exhaled breath signatures of lung cancer	Mazzone P.J.; Wang X.-F.; Lim S.; Jett J.; Choi H.; Zhang Q.; Beukemann M.; Seeley M.; Martino R.; Rhodes P.	Annals of the American Thoracic Society	2015	10.1513/AnnalsATS.201411-540OC	scopus
28187735	Prognostic value of alcohol consumption and some other dietary habits for survival in a cohort of Chinese men with lung cancer	Li W.; Tse L.A.; Au J.S.K.; Yu K.S.; Wang F.; Yu I.T.-S.	Chinese Journal of Cancer	2017	10.1186/s40880-017-0188-5	scopus
	Product update	Bhalla A.	Canadian Pharmacists Journal	2012	10.3821/145.4.cpj161	scopus
37076759	Predictors of thyroid adverse events during cancer immunotherapy: a real-life experience at a single center	Ruggeri RM, Spagnolo CC, Alibrandi A, Silvestris N, Cannavò S, Santarpia M.	J Endocrinol Invest	2023	10.1007/s40618-023-02096-2	pubmed
31703574	Potential genetic modifiers for somatic EGFR mutation in lung cancer: A meta-Analysis and literature review	Cheng Y.I.; Gan Y.C.; Liu D.; Davies M.P.A.; Li W.M.; Field J.K.	BMC Cancer	2019	10.1186/s12885-019-6317-6	scopus
37242223	Positive Association of Serum Vitamin B6 Levels with Intrapulmonary Lymph Node and/or Localized Pleural Metastases in Non-Small Cell Lung Cancer: A Retrospective Study	Liu L, Yu H, Bai J, Xu Q, Zhang Y, Zhang X, Yu Z, Liu Y.	Nutrients	2023	10.3390/nu15102340	pubmed
33800294	Polymorphisms in the Gene Encoding Caspase 8 May Predict the Response to First-Line Platinum-Based Chemotherapy in Locally Advanced or Advanced Non-Small-Cell Lung Cancer	Szczyrek M, Mlak R, Szudy-Szczyrek A, Kędziora K, Małecka-Massalska T, Krawczyk P, Milanowski J.	J Clin Med	2021	10.3390/jcm10051126	pubmed
12480025	Pericardial effusion in a patient with advanced lung cancer	Adams C.P.; Trachy J.W., III	Journal of Emergency Medicine	2002	10.1016/S0736-4679(02)00604-2	scopus
35067577	Patients' Perceptions at Diagnosis: Lung Cancer Discovery and Provider Relationships	Somayaji D.; Mohedat H.; Dean G.E.; Dickerson S.S.	Cancer Nursing	2022	10.1097/NCC.0000000000001050	scopus
29025890	Passive smoking in relation to lung cancer incidence and histologic types in Norwegian adults: The HUNT study	Sun Y.-Q.; Chen Y.; Langhammer A.; Skorpen F.; Wu C.; Mai X.-M.	European Respiratory Journal	2017	10.1183/13993003.00824-2017	scopus
29055736	Participant selection for lung cancer screening by risk modelling (the Pan-Canadian Early Detection of Lung Cancer [PanCan] study): a single-arm, prospective study	Tammemagi M.C.; Schmidt H.; Martel S.; McWilliams A.; Goffin J.R.; Johnston M.R.; Nicholas G.; Tremblay A.; Bhatia R.; Liu G.; Soghrati K.; Yasufuku K.; Hwang D.M.; Laberge F.; Gingras M.; Pasian S.; Couture C.; Mayo J.R.; Nasute Fauerbach P.V.; Atkar-Khattra S.; Peacock S.J.; Cressman S.; Ionescu D.; English J.C.; Finley R.J.; Yee J.; Puksa S.; Stewart L.; Tsai S.; Haider E.; Boylan C.; Cutz J.-…	The Lancet Oncology	2017	10.1016/S1470-2045(17)30597-1	scopus
16813724	Non-small cell lung cancer: Clinical Practice Guidelines in Oncology™	Ettinger D.S.; Bepler G.; Bueno R.; Chang A.; Chang J.Y.; Chirieac L.R.; D'Amico T.A.; Demmy T.L.; Feigenberg S.J.; Grannis Jr. F.W.; Jahan T.; Jahanzeb M.; Kessinger A.; Komaki R.; Kris M.G.; Langer C.J.; Le Q.-T.; Martins R.; Otterson G.A.; Robert F.; Sugarbaker D.J.; Wood D.E.	JNCCN Journal of the National Comprehensive Cancer Network	2006	10.6004/jnccn.2006.0046	scopus
21562939	Non-small cell lung cancer in never smokers as a representative 'non-smoking-associated lung cancer': Epidemiology and clinical features	Yano T.; Haro A.; Shikada Y.; Maruyama R.; Maehara Y.	International Journal of Clinical Oncology	2011	10.1007/s10147-010-0160-8	scopus
36075878	Non-small cell lung cancer in China	Chen P, Liu Y, Wen Y, Zhou C.	Cancer Commun (Lond)	2022	10.1002/cac2.12359	pubmed
26525068	Non-small cell lung cancer in a very young woman: A case report and critical review of the literature	Polo V.; Zago G.; Frega S.; Canova F.; Bonanno L.; Favaretto A.; Bonaldi L.; Bertorelle R.; Conte P.; Pasello G.	American Journal of Case Reports	2015	10.12659/AJCR.894426	scopus
18377844	Non-small cell lung cancer	Ettinger D.S.; Akerley W.; Bepler G.; Chang A.; Cheney R.T.; Chirieac L.R.; D'Amico T.A.; Demmy T.L.; Feigenberg S.J.; Figlin R.A.; Govindan R.; Grannis Jr. F.W.; Jahan T.; Jahanzeb M.; Kessinger A.; Komaki R.; Kris M.G.; Langer C.J.; Le Q.-T.; Martins R.; Otterson G.A.; Patel J.D.; Robert F.; Sugarbaker D.J.; Wood D.E.	JNCCN Journal of the National Comprehensive Cancer Network	2008	10.6004/jnccn.2008.0021	scopus
35586501	Non-Intubated Versus Intubated Video-Assisted Thoracic Surgery in Patients Aged 75 Years and Older: A Propensity Matching Study	Chen PH, Chuang JH, Lu TP, Hung WT, Liao HC, Tsai TM, Lin MW, Chen KC, Hsu HH, Chen JS.	Front Surg	2022	10.3389/fsurg.2022.880007	pubmed
26579815	Nomogram to predict occult N2 lymph nodes metastases in patients with squamous nonsmall cell lung cancer	Jiang L.; Jiang S.; Lin Y.; Yang H.; Xie Z.; Lin Y.; Long H.	Medicine (United States)	2015	10.1097/MD.0000000000002054	scopus
28515940	Nivolumab-induced autoimmune diabetes mellitus presenting as diabetic ketoacidosis in a patient with metastatic lung cancer	Godwin JL, Jaggi S, Sirisena I, Sharda P, Rao AD, Mehra R, Veloski C.	J Immunother Cancer	2017	10.1186/s40425-017-0245-2	pubmed
23571590	New approaches to molecular diagnosis	Korf B.R.; Rehm H.L.	JAMA	2013	10.1001/jama.2013.3239	scopus
16217766	Never smokers and lung cancer risk: A case-control study of epidemiological factors	Gorlova O.Y.; Zhang Y.; Schabath M.B.; Lei L.; Zhang Q.; Amos C.I.; Spitz M.R.	International Journal of Cancer	2006	10.1002/ijc.21561	scopus
	Multidetector CT of Solitary Pulmonary Nodules	Truong M.T.; Sabloff B.S.; Ko J.P.	Thoracic Surgery Clinics	2010	10.1016/j.thorsurg.2009.12.002	scopus
18815398	Molecular origins of cancer: Lung cancer	Herbst R.S.; Heymach J.V.; Lippman S.M.	New England Journal of Medicine	2008	10.1056/NEJMra0802714	scopus
15661686	Molecular epidemiology of cancer	Chen Y.-C.; Hunter D.J.	Ca-A Cancer Journal for Clinicians	2005	10.3322/canjclin.55.1.45	scopus
9528848	Microsatellite instability in female non-small-cell lung cancer patients with familial clustering of malignancy	Suzuki K, Ogura T, Yokose T, Sekine I, Nagai K, Kodama T, Mukai K, Nishiwaki Y, Esumi H.	Br J Cancer	1998	10.1038/bjc.1998.165	pubmed
17189396	Mechanisms of egfr gene transcription modulation: Relationship to cancer risk and therapy response	Brandt B.; Meyer-Staeckling S.; Schmidt H.; Agelopoulos K.; Buerger H.	Clinical Cancer Research	2006	10.1158/1078-0432.CCR-06-0626	scopus
35559635	Lung Cancer: Diagnosis, Treatment Principles, and Screening	Kim J.; Lee H.; Huang B.W.	American Family Physician	2022	10.1155/2022/1925668	scopus
17225705	Lung cancer: Diagnosis and management	Collins L.G.; Haines C.; Perkel R.; Enck R.E.	American Family Physician	2007		scopus
26832450	Lung cancer screening: Utility of molecular applications in conjunction with low-dose computed tomography guidelines	Palma J.F.; Das P.; Liesenfeld O.	Expert Review of Molecular Diagnostics	2016	10.1586/14737159.2016.1149469	scopus
	Lung cancer screening: Clinical practice guidelines in oncology	Wood D.E.; Eapen G.A.; Ettinger D.S.; Hou L.; Jackman D.; Kazerooni E.; Klippenstein D.; Lackner R.P.; Leard L.; Leung A.N.C.; Massion P.P.; Meyers B.F.; Munden R.F.; Otterson G.A.; Peairs K.; Pipavath S.; Pratt-Pozo C.; Reddy C.; Reid M.E.; Rotter A.J.; Schabath M.B.; Sequist L.V.; Tong B.C.; Travis W.D.; Unger M.; Yang S.C.	JNCCN Journal of the National Comprehensive Cancer Network	2012	10.6004/jnccn.2012.0022	scopus
18267181	Lung Cancer Screening with CT	Aberle D.R.; Brown K.	Clinics in Chest Medicine	2008	10.1016/j.ccm.2007.12.001	scopus
	Lung cancer incidence in never smokers	Clément-Duchêne C.; Wakelee H.	European journal of Clinical and Medical Oncology	2010		scopus
28905483	Lung cancer in young women in southern Sweden: A descriptive study	Fritz I.; Olsson H.	Clinical Respiratory Journal	2018	10.1111/crj.12712	scopus
1654203	Lung Cancer in Women: The Importance of Smoking, Family History of Cancer, and Medical History of Respiratory Disease	Osann K.E.	Cancer Research	1991		scopus
16002959	Lung cancer in women: Emerging differences in epidemiology, biology, and therapy	Thomas L.; Doyle L.A.; Edelman M.J.	Chest	2005	10.1378/chest.128.1.370	scopus
24258569	Lung cancer in women: Differences in epidemiology, biology, histology, and treatment outcomes	Rivera M.P.	Seminars in Respiratory and Critical Care Medicine	2013	10.1055/s-0033-1358550	scopus
18932027	Lung cancer in women: Clinical features and factors related to survival; [Kadinlarda akciǧer kanseri: Klinik özellikler ve saǧkalima etkili faktörler]	Şen E.; Kaya A.; Erol S.; Savaş I.; Gönüllü U.	Tuberkuloz ve Toraks	2008		scopus
27919997	Lung cancer in women with a family history of cancer: The Spanish female-specific database WORLD07	Isla D.; Felip E.; Viñolas N.; Provencio M.; Majem M.; Artal A.; Bover I.; Lianes P.; De Las Peñas R.; Catot S.; De Castro J.; Blasco A.; Terrasa J.; Gonzalez-Larriba J.L.; Juan O.; Dómine M.; Bernabe R.; Garrido P.	Anticancer Research	2016	10.21873/anticanres.11273	scopus
37598649	Lung cancer in nonsmokers- A risk factor analysis	Albano D.; Dhamija A.; Liao Y.; Mclarty A.; Talavera H.; Kim E.K.; Ashamalla M.	Cancer Epidemiology	2023	10.1016/j.canep.2023.102439	scopus
20187318	Lung cancer in never-smokers: A unique entity	Subramanian A.; Govindan R.	ONCOLOGY	2010		scopus
22464348	Lung cancer in never smokers - A review	Couraud S.; Zalcman G.; Milleron B.; Morin F.; Souquet P.-J.	European Journal of Cancer	2012	10.1016/j.ejca.2012.03.007	scopus
8393366	Lung cancer histologic types and family history of cancer. Analysis of histologic subtypes of 872 patients with primary lung cancer	Ambrosone C.B.; Rao U.; Michalek A.M.; Cummings K.M.; Mettlin C.J.	Cancer	1993	10.1002/1097-0142(19930815)72:4<1192::AID-CNCR2820720410>3.0.CO;2-S	scopus
30775858	Lung cancer family history and exposure to occupational/domestic coal combustion contribute to variations in clinicopathologic features and gene fusion patterns in non-small cell lung cancer	Chen Y.; Li G.; Lei Y.; Yang K.; Niu H.; Zhao J.; He R.; Ning H.; Huang Q.; Zhou Q.; Huang Y.	Thoracic Cancer	2019	10.1111/1759-7714.12987	scopus
17341716	Lung cancer	Zeller J.L.; Lynm C.; Glass R.M.	JAMA	2007	10.1001/jama.297.9.1022	scopus
25124620	Lack of association between the MTHFR C677T polymorphism and lung cancer in a Turkish population	Yilmaz M.; Kacan T.; Sari I.; Kilickap S.	Asian Pacific Journal of Cancer Prevention	2014	10.7314/APJCP.2014.15.15.6333	scopus
23300022	Ionizing radiation-induced γ-H2AX activity in whole blood culture and the risk of lung cancer	He Y.; Gong Y.; Lin J.; Chang D.W.; Gu J.; Roth J.A.; Wu X.	Cancer Epidemiology Biomarkers and Prevention	2013	10.1158/1055-9965.EPI-12-0794	scopus
11948631	Investigation of genetic susceptibility to non-small cell lung cancer by fragile site expression	Tunca B.; Cecener G.; Gebitekin C.; Egeli U.; Ediz B.; Ercan I.	Teratogenesis Carcinogenesis and Mutagenesis	2002	10.1002/tcm.10014	scopus
	Inflammation-based different association between anatomical severity of coronary artery disease and lung cancer	Zhao Y.-W.; Yan K.-X.; Sun M.-Z.; Wang Y.-H.; Chen Y.-D.; Hu S.-Y.	Journal of Geriatric Cardiology	2022	10.11909/j.issn.1671-5411.2022.08.003	scopus
32389507	Incidence and Mortality of Lung Cancer Among Never Smokers in Relationship to Secondhand Smoking: Findings From the PLCO Trial	Abdel-Rahman O.	Clinical Lung Cancer	2020	10.1016/j.cllc.2020.04.009	scopus
20593217	Important aspects of Toll-like receptors, ligands and their signaling pathways	Chang Z.L.	Inflammation Research	2010	10.1007/s00011-010-0208-2	scopus
32181751	Identifying lung cancer risk factors in the elderly using deep neural networks: Quantitative analysis of web-based survey data	Chen S.; Wu S.	Journal of Medical Internet Research	2020	10.2196/17695	scopus
36820582	Identification of THSD7B and PRMT9 mutations as risk factors for familial lung adenocarcinoma: A case report	Zhang Q.; Zhao Y.; Song Z.; Zhang Q.; Tian C.; Li R.; Zheng J.; Yan L.; Gu M.; Jia X.; Li M.	Medicine (United States)	2023	10.1097/MD.0000000000032872	scopus
20802022	Identification of a novel biomarker, SEMA5A, for non-small cell lung carcinoma in nonsmoking women	Lu T.-P.; Tsai M.-H.; Lee J.-M.; Hsu C.-P.; Chen P.-C.; Lin C.-W.; Shih J.-Y.; Yang P.-C.; Hsiao C.K.; Lai L.-C.; Chuang E.Y.	Cancer Epidemiology Biomarkers and Prevention	2010	10.1158/1055-9965.EPI-10-0332	scopus
32280729	Hybrid models for lung nodule malignancy prediction utilizing convolutional neural network ensembles and clinical data	Paul R, Schabath MB, Gillies R, Hall LO, Goldgof DB.	J Med Imaging (Bellingham)	2020	10.1117/1.JMI.7.2.024502	pubmed
32930127	Hospital-based study on demographic, hematological, and biochemical profile of lung cancer patients	Gaur P.; Bhattacharya S.; Kant S.; Kushwaha R.S.; Garg R.; Pandey S.; Dubey A.	Journal of Cancer Research and Therapeutics	2020	10.4103/jcrt.JCRT_185_18	scopus
17879370	Hormone replacement therapy and lung cancer risk in Chinese	Chen K.-Y.; Hsiao C.-F.; Chang G.-C.; Tsai Y.-H.; Su W.-C.; Perng R.-P.; Huang M.-S.; Hsiung C.A.; Chen C.-J.; Yang P.-C.	Cancer	2007	10.1002/cncr.22987	scopus
33210298	Hormonal factors in association with lung cancer among Asian women: A pooled analysis from the International Lung Cancer Consortium	Jin K.; Hung R.J.; Thomas S.; Le Marchand L.; Matsuo K.; Seow A.; Shen H.; Kok W.-P.; Yuan J.-M.; Wu M.; Li L.; Zhao J.-K.; Zhang Z.-F.	International Journal of Cancer	2021	10.1002/ijc.33405	scopus
27449093	Higher frequency but random distribution of EGFR mutation subtypes in familial lung cancer patients	Hsu KH, Tseng JS, Wang CL, Yang TY, Tseng CH, Chen HY, Chen KC, Tsai CR, Yang CT, Yu SL, Su KY, Yu CJ, Ho CC, Hsia TC, Wu MF, Chiu KL, Liu CM, Yang PC, Chen JJ, Chang GC.	Oncotarget	2016	10.18632/oncotarget.10715	pubmed
	High risk occupational exposure and family history were risk factors in young lung cancer in Chinese	Li J.; Zhang M.; Yang F.; Gao F.; Yin X.; Lei Y.; Fu R.; Li X.; Wang J.	International Journal of Clinical and Experimental Medicine	2016		scopus
35062993	High familial burden of cancer correlates with improved outcome from immunotherapy in patients with NSCLC independent of somatic DNA damage response gene status	Cortellini A, Giusti R, Filetti M, Citarella F, Adamo V, Santini D, Buti S, Nigro O, Cantini L, Di Maio M, Aerts JGJV, Bria E, Bertolini F, Ferrara MG, Ghidini M, Grossi F, Guida A, Berardi R, Morabito A, Genova C, Mazzoni F, Antonuzzo L, Gelibter A, Marchetti P, Chiari R, Macerelli M, Rastelli F, Della Gravara L, Gori S, Tuzi A, De Tursi M, Di Marino P, Mansueto G, Pecci F, Zoratto F, Ricciardi …	J Hematol Oncol	2022	10.1186/s13045-022-01226-2	pubmed
25915596	Germline RECQL mutations are associated with breast cancer susceptibility	Cybulski C.; Carrot-Zhang J.; Klulniak W.; Rivera B.; Kashyap A.; Wokolorczyk D.; Giroux S.; Nadaf J.; Hamel N.; Zhang S.; Huzarski T.; Gronwald J.; Byrski T.; Szwiec M.; Jakubowska A.; Rudnicka H.; Lener M.; Masojc B.; Tonin P.N.; Rousseau F.; Górski B.; Dębniak T.; Majewski J.; Lubinski J.; Foulkes W.D.; Narod S.A.; Akbari M.R.	Nature Genetics	2015	10.1038/ng.3284	scopus
24317178	Germline mutations in driver oncogenes and inherited lung cancer risk independent of smoking history	Oxnard G.R.; Nguyen K.-S.H.; Costa D.B.	Journal of the National Cancer Institute	2014	10.1093/jnci/djt361	scopus
34274969	Germline ERBB3 mutation in familial non-small-cell lung carcinoma: Expanding ErbB's role in oncogenesis	McInerney-Leo A.M.; Chew H.Y.; Inglis P.-L.; Leo P.J.; Joseph S.R.; Cooper C.L.; Okano S.; Hassall T.; Anderson L.K.; Bowman R.V.; Gattas M.; Harris J.E.; Marshall M.S.; Shaw J.G.; Wheeler L.; Yang I.A.; Brown M.A.; Fong K.M.; Simpson F.; Duncan E.L.	Human Molecular Genetics	2021	10.1093/hmg/ddab172	scopus
37209596	Germline EGFR c.2527G > A (p.V843I) variant and familial lung cancer	Alsaddah S.; Papadakis A.I.; Wong N.; Palma L.; Szlachtycz D.; Cruz Marino T.; Fiset P.-O.; Foulkes W.D.	Lung Cancer	2023	10.1016/j.lungcan.2023.107247	scopus
18471501	Genetics and Genomics in the Practice of Medicine	Joshi V.A.; Kucherlapati R.	Gastroenterology	2008	10.1053/j.gastro.2008.03.046	scopus
23977251	Genetic variation in BCL2 3'-UTR was associated with lung cancer risk and prognosis in male Chinese population	Xu P, Liu L, Wang J, Zhang K, Hong X, Deng Q, Xiang J, Zhang X, He M, Wu T, Guo H.	PLoS One	2013	10.1371/journal.pone.0072197	pubmed
	Genetic polymorphisms of human cytochrome P450 CYP1A1 in an Egyptian population and tobacco-induced lung cancer	Ezzeldin N.; El-Lebedy D.; Darwish A.; El-Bastawisy A.; Hassan M.; El-Aziz S.A.; Abdel-Hamid M.; Saad-Hussein A.	Genes and Environment	2017	10.1186/s41021-016-0066-4	scopus
26762739	Focused analysis of exome sequencing data for rare germline mutations in familial and sporadic lung cancer	Liu Y.; Kheradmand F.; Davis C.F.; Scheurer M.E.; Wheeler D.; Tsavachidis S.; Armstrong G.; Simpson C.; Mandal D.; Kupert E.; Anderson M.; You M.; Xiong D.; Pikielny C.; Schwartz A.G.; Bailey-Wilson J.; Gaba C.; De Andrade M.; Yang P.; Pinney S.M.; Amos C.I.; Spitz M.R.	Journal of Thoracic Oncology	2016	10.1016/j.jtho.2015.09.015	scopus
18765313	Familial multiple myeloma associated with disorders of chronic inflammation: First report from Turkey	Özet A.; Güran S.; Beksac M.	Clinical Lymphoma and Myeloma	2008	10.3816/CLM.2008.n.033	scopus
31360836	Factors Associated With Small Aggressive Non-Small Cell Lung Cancers in the National Lung Screening Trial: A Validation Study	Warkentin MT, Tammemägi MC, Freedman MT, Ragard LR, Hocking WG, Kvale PA, Brenner DR, Hu P, Riley TL, Commins J, Church TR, Berg CD.	JNCI Cancer Spectr	2018	10.1093/jncics/pkx010	pubmed
17932357	Factors associated with human small aggressive non-small cell lung cancer	Tammemagi C.M.; Freedman M.T.; Church T.R.; Oken M.M.; Hocking W.G.; Kvale P.A.; Hu P.; Riley T.L.; Ragard L.R.; Prorok P.C.; Berg C.D.	Cancer Epidemiology Biomarkers and Prevention	2007	10.1158/1055-9965.EPI-07-0251	scopus
	Expression of ERCC1 mRNA in non-small cell lung cancer tissues and survival analysis of patients	Li X.; Pan X.; Wang P.; Ma W.; Wang L.	Life Science Journal	2013		scopus
27832243	Evaluation of the feasibility of screening patients for early signs of lung carcinoma in web search logs	White R.W.; Horvitz E.	JAMA Oncology	2017	10.1001/jamaoncol.2016.4911	scopus
26176862	Evaluating the association of eight polymorphisms with cancer susceptibility in a han Chinese population	Dong Y.; Chen J.; Chen Z.; Tian C.; Lu H.; Ruan J.; Yang W.	PLoS ONE	2015	10.1371/journal.pone.0132797	scopus
	Establishment of the artificial neural network screening model for lung cancer based on methylation of eight oncogene promoters CpG island; [基于肺癌患者8个抑癌基因启动子CpG岛甲基化构建人工神经网络筛查模型]	Kang C.-Y.; Zhang X.-Z.; Wang D.-D.; Gao F.-L.; Wang F.-X.; Chen J.	Chinese Journal of Cancer Prevention and Treatment	2020	10.16073/j.cnki.cjcpt.2020.21.05	scopus
10813232	Epidemiology of lung cancer	Osann K.E.	Current Opinion in Pulmonary Medicine	1998	10.1097/00063198-199807000-00002	scopus
19589809	Environmental risk factors for lung cancer in Iran: A case-control study	Hosseini M.; Naghan P.A.; Karimi S.; SeyedAlinaghi S.A.; Bahadori M.; Khodadad K.; Mohammadi F.; Keynama K.; Masjedi M.R.	International Journal of Epidemiology	2009	10.1093/ije/dyp218	scopus
33223754	Effects of insurance status on long-term survival among non-small cell lung cancer (NSCLC) patients in Beijing, China: A population-based study	Wang Z, Yang L, Liu S, Li H, Zhang X, Wang N, Ji J.	Chin J Cancer Res	2020	10.21147/j.issn.1000-9604.2020.05.04	pubmed
36364930	Effect of Single Nucleotide Polymorphisms in the Vitamin D Metabolic Pathway on Susceptibility to Non-Small-Cell Lung Cancer	Pineda Lancheros LE, Rojo Tolosa S, Gálvez Navas JM, Martínez Martínez F, Sánchez Martín A, Jiménez Morales A, Pérez Ramírez C.	Nutrients	2022	10.3390/nu14214668	pubmed
	Does smoking or family history influence the prognosis of patients with non-small cell lung cancer?	Sekine I.; Abe N.; Tsugane S.; Nagai K.; Suzuki K.; Kodama T.; Nishiwaki Y.; Ogura T.; Esumi H.	Oncology Reports	1997	10.3892/or.4.6.1221	scopus
26159902	DNA Repair Gene Polymorphisms in Relation to Non-Small Cell Lung Cancer Survival	Su Y, Zhang H, Xu F, Kong J, Yu H, Qian B.	Cell Physiol Biochem	2015	10.1159/000430307	pubmed
35875466	Distinct NSCLC EGFR Variants in a Family With Li-Fraumeni Syndrome: Case Report	Edmondson S, von Itzstein MS, Reys B, Mayer M, Gagan J, Gerber DE.	JTO Clin Res Rep	2022	10.1016/j.jtocrr.2022.100368	pubmed
34370838	Dietary phytoestrogen intake and lung cancer risk: An analysis of the Prostate, Lung, Colorectal and Ovarian (PLCO) cancer screening trial	Wang Q.; Ru M.; Zhang Y.; Kurbanova T.; Boffetta P.	Carcinogenesis	2021	10.1093/carcin/bgab072	scopus
	Current status of research on risk factors of lung cancer; [肺癌危险因素研究现状]	Gao D.-Q.; Wang J.-L.	Chinese Journal of Cancer Prevention and Treatment	2019	10.16073/j.cnki.cjcpt.2019.21.15	scopus
29413968	Current perspective: Osimertinib-induced QT prolongation: new drugs with new side-effects need careful patient monitoring	Schiefer M, Hendriks LEL, Dinh T, Lalji U, Dingemans AC.	Eur J Cancer	2018	10.1016/j.ejca.2017.12.011	pubmed
25922704	Correlation between familial cancer history and epidermal growth factor receptor mutations in Taiwanese never smokers with non-small cell lung cancer: a case-control study	Cheng PC, Cheng YC.	J Thorac Dis	2015	10.3978/j.issn.2072-1439.2015.02.03	pubmed
34789015	Concomitant genetic alterations are associated with plasma D-dimer level in patients with non-small-cell lung cancer	Chang F, Zhang H, Chen C, Ke Z, Zhao M, Fan X, Zhang Y.	Future Oncol	2022	10.2217/fon-2021-0455	pubmed
35024781	Comparison Between the 2021 USPSTF Lung Cancer Screening Criteria and Other Lung Cancer Screening Criteria for Racial Disparity in Eligibility	Pu C.Y.; Lusk C.M.; Neslund-Dudas C.; Gadgeel S.; Soubani A.O.; Schwartz A.G.	JAMA Oncology	2022	10.1001/jamaoncol.2021.6720	scopus
15541815	Clinicopathological significance of aberrant methylation of RARβ2 at 3p24, RASSF1A at 3p21.3, and FHIT at 3p14.2 in patients with non-small cell lung cancer	Tomizawa Y.; Iijima H.; Nomoto T.; Iwasaki Y.; Otani Y.; Tsuchiya S.; Saito R.; Dobashi K.; Nakajima T.; Mori M.	Lung Cancer	2004	10.1016/j.lungcan.2004.05.003	scopus
36478913	Clinical characteristics of second primary malignancies among first primary malignancy survivors: A single-center study, 2005-2020	Geng F, Liu M, Chen J, Ge Y, Wei S, Li F, Yang C, Sun J, Gou L, Zhang J, Tang S, Wan Y, Yang J, Zhang J.	Oncol Lett	2022	10.3892/ol.2022.13610	pubmed
25158139	Clinical and metabolic parameters in non-small cell lung carcinoma and colorectal cancer patients with and without KRAS mutations	Yilmaz A.; Mohamed N.; Patterson K.A.; Tang Y.; Shilo K.; Villalona-Calero M.A.; Davis M.E.; Zhou X.-P.; Frankel W.; Otterson G.A.; Zhao W.	International Journal of Environmental Research and Public Health	2014	10.3390/ijerph110908645	scopus
36405659	Clinical and histopathological pattern of lung cancer in Morocco	Erefai O.; Soulaymani A.; Mokhtari A.; Hami H.	Pan African Medical Journal	2022	10.11604/pamj.2022.42.283.35593	scopus
22814813	Cigarette smoking associated with lung Adenocarcinoma in situ in a large case-control study (SFBALCS)	Bracci P.M.; Sison J.; Hansen H.; Walsh K.M.; Quesenberry C.P.; Raz D.J.; Wrensch M.; Wiencke J.K.	Journal of Thoracic Oncology	2012	10.1097/JTO.0b013e31825aba47	scopus
	Chronic obstructive pulmonary disease and lung cancer: Inflammation, the missing link	Gibbons M.A.; Sethi T.	Therapy	2009	10.2217/thy.09.77	scopus
	Chinese guidelines on the diagnosis and treatment of primary lung cancer (2015 version)	Zhi X.-Y.; Yu J.-M.; Shi Y.-K.	Cancer	2015	10.1002/cncr.29550	scopus
25257838	CC genotype of anti-apoptotic gene BCL-2 (-938 C/A) is an independent prognostic marker of unfavorable clinical outcome in patients with non-small-cell lung cancer	Javid J, Mir R, Mirza M, Imtiyaz A, Prasant Y, Mariyam Z, Julka PK, Mohan A, Lone M, Ray PC, Saxena A.	Clin Transl Oncol	2015	10.1007/s12094-014-1226-2	pubmed
19482469	Cancer diagnosis in first-degree relatives and non-small cell lung cancer risk: results from a multi-centre case-control study in Europe	Cassidy A, Balsan J, Vesin A, Wu X, Liloglou T, Brambilla C, Timsit JF, Field JK; EUELC Consortium.	Eur J Cancer	2009	10.1016/j.ejca.2009.05.006	pubmed
17586847	Breast cancer in first-degree relatives and risk of lung cancer: assessment of the existence of gene sex interactions	Tsuchiya M, Iwasaki M, Otani T, Nitadori J, Goto K, Nishiwaki Y, Uchitomi Y, Tsugane S.	Jpn J Clin Oncol	2007	10.1093/jjco/hym048	pubmed
25657019	BioCAST/IFCT-1002: Epidemiological and molecular features of lung cancer in never-smokers	Couraud S.; Souquet P.-J.; Paris C.; Dô P.; Doubre H.; Pichon E.; Dixmier A.; Monnet I.; Etienne-Mastroianni B.; Vincent M.; Trédaniel J.; Perrichon M.; Foucher P.; Coudert B.; Moro-Sibilot D.; Dansin E.; Labonne S.; Missy P.; Morin F.; Blanché H.; Zalcman G.	European Respiratory Journal	2015	10.1183/09031936.00097214	scopus
10408853	Associations among telomerase activity, p53 protein overexpression, and genetic instability in lung cancer	Wu X.; Kemp B.; Amos C.I.; Honn S.E.; Zhang W.; Walsh G.L.; Spitz M.R.	British Journal of Cancer	1999	10.1038/sj.bjc.6690378	scopus
23924833	Association of XRCC3 and XRCC4 gene polymorphisms, family history of cancer and tobacco smoking with non-small-cell lung cancer in a Chinese population: a case-control study	He F, Chang SC, Wallar GM, Zhang ZF, Cai L.	J Hum Genet	2013	10.1038/jhg.2013.78	pubmed
	Association of genetic polymorphisms in the paraoxonase 1 gene with the risk and prognosis of non-small cell lung cancer in Chinese han population	Wang H.; Li L.; Ding L.; Zhang Z.; Pu C.	Journal of Investigative Medicine	2012	10.2310/JIM.0b013e318245d557	scopus
21195504	Association of genetic polymorphisms in DNA repair pathway genes with non-small cell lung cancer risk	Qian B.; Zhang H.; Zhang L.; Zhou X.; Yu H.; Chen K.	Lung Cancer	2011	10.1016/j.lungcan.2010.11.018	scopus
31413635	Association between single nucleotide polymorphisms of NOTCH signaling pathway-related genes and the prognosis of NSCLC	Xu Q, Lin D, Li X, Xiao R, Liu Z, Xiong W, Cai L, He F.	Cancer Manag Res	2019	10.2147/CMAR.S197747	pubmed
21617338	Association between microRNA196a2 rs11614913 genotypes and the risk of non-small cell lung cancer in Korean population	Hong YS, Kang HJ, Kwak JY, Park BL, You CH, Kim YM, Kim H.	J Prev Med Public Health	2011	10.3961/jpmph.2011.44.3.125	pubmed
32892102	Association between family history of lung cancer and lung cancer risk: a systematic review and meta-analysis	Ang L.; Chan C.P.Y.; Yau W.-P.; Seow W.J.	Lung Cancer	2020	10.1016/j.lungcan.2020.08.012	scopus
24790730	Apoptosis-Related Single Nucleotide Polymorphisms and the Risk of Non-Small Cell Lung Cancer in Women	Pathak A, Wenzlaff AS, Hyland PL, Cote ML, Keele GR, Land S, Boulton ML, Schwartz AG.	J Cancer Ther Res	2014	10.7243/2049-7962-3-1	pubmed
29096940	Anti-PD1/PDL1 induced psoriasis	Voudouri D.; Nikolaou V.; Laschos K.; Charpidou A.; Soupos N.; Triantafyllopoulou I.; Panoutsopoulou I.; Aravantinos G.; Syrigos K.; Stratigos A.	Current Problems in Cancer	2017	10.1016/j.currproblcancer.2017.10.003	scopus
21115650	Admixture mapping of lung cancer in 1812 African-Americans	Schwartz AG, Wenzlaff AS, Bock CH, Ruterbusch JJ, Chen W, Cote ML, Artis AS, Van Dyke AL, Land SJ, Harris CC, Pine SR, Spitz MR, Amos CI, Levin AM, McKeigue PM.	Carcinogenesis	2011	10.1093/carcin/bgq252	pubmed
25228531	AACR Cancer Progress Report 2014	Arteaga C.L.; Adamson P.C.; Engelman J.A.; Foti M.; Gaynor R.B.; Hilsenbeck S.G.; Limburg P.J.; Lowe S.W.; Mardis E.R.; Ramsey S.; Rebbeck T.R.; Richardson A.L.; Rubin E.H.; Weiner G.J.; Sweeney S.M.; Honey K.; Bachen J.; Driscoll P.; Hobin J.; Ingram J.; Kalamegham R.; Lobb R.; Retzlaff J.G.; Watts M.L.; Fuller N.R.	Clinical Cancer Research	2014	10.1158/1078-0432.CCR-14-2123	scopus
37082203	A systematic review of genetic ancestry as a risk factor for incidence of non-small cell lung cancer in the US	James BA, Williams JL, Nemesure B.	Front Genet	2023	10.3389/fgene.2023.1141058	pubmed
18987510	A dyadic affair: Who is to blame for causing and controlling the patient's lung cancer?	Lobchuk M.M.; Murdoch T.; McClement S.E.; McPherson C.	Cancer Nursing	2008	10.1097/01.NCC.0000339253.68324.19	scopus
24667022	A clinicopathologic prediction model for postoperative recurrence in stage Ia non-small cell lung cancer	Zhang Y.; Sun Y.; Xiang J.; Zhang Y.; Hu H.; Chen H.	Journal of Thoracic and Cardiovascular Surgery	2014	10.1016/j.jtcvs.2014.02.064	scopus
	A case of lung cancer and hypercoagulability, complicated by suspected heparin-induced thrombocytopenia	Konala V.M.; Sprandio Jr. J.D.; Henry D.H.	Community Oncology	2011	10.1016/S1548-5315(12)70016-5	scopus
8810753	[Risk of second primary cancer in two-year survivors of small cell lung cancer]	Yoshida T, Matsui K, Masuda N, Kusunoki Y, Takada M, Yana T, Ushijima A, Tamura K, Fukuoka M.	Nihon Kyobu Shikkan Gakkai Zasshi	1996		pubmed

## Sheet: ELIGIBILITY
PMID	Title	Authors	Journal/Book	Publication Year	DOI	database
31526778	Ten-Year Trends of Clinicopathologic Features and Surgical Treatment of Lung Cancer in China	Zang R.; Shi J.-F.; Lerut T.E.; Wang L.; Liu C.-C.; Brunelli A.; Petersen R.H.; Ng C.S.H.; Lim E.; Gao S.	Annals of Thoracic Surgery	2020	10.1016/j.athoracsur.2019.08.017	scopus
25124620	Lack of association between the MTHFR C677T polymorphism and lung cancer in a Turkish population	Yilmaz M.; Kacan T.; Sari I.; Kilickap S.	Asian Pacific Journal of Cancer Prevention	2014	10.7314/APJCP.2014.15.15.6333	scopus
25158139	Clinical and metabolic parameters in non-small cell lung carcinoma and colorectal cancer patients with and without KRAS mutations	Yilmaz A.; Mohamed N.; Patterson K.A.; Tang Y.; Shilo K.; Villalona-Calero M.A.; Davis M.E.; Zhou X.-P.; Frankel W.; Otterson G.A.; Zhao W.	International Journal of Environmental Research and Public Health	2014	10.3390/ijerph110908645	scopus
18469354	Relationships of hHpr1/p84/Thoc1 expression to clinicopathologic characteristics and prognosis in non-small cell lung cancer	Yang J.; Li Y.; Khoury T.; Alrawi S.; Goodrich D.W.; Tan D.	Annals of Clinical and Laboratory Science	2008		scopus
31413635	Association between single nucleotide polymorphisms of NOTCH signaling pathway-related genes and the prognosis of NSCLC	Xu Q, Lin D, Li X, Xiao R, Liu Z, Xiong W, Cai L, He F.	Cancer Manag Res	2019	10.2147/CMAR.S197747	pubmed
23977251	Genetic variation in BCL2 3'-UTR was associated with lung cancer risk and prognosis in male Chinese population	Xu P, Liu L, Wang J, Zhang K, Hong X, Deng Q, Xiang J, Zhang X, He M, Wu T, Guo H.	PLoS One	2013	10.1371/journal.pone.0072197	pubmed
27832243	Evaluation of the feasibility of screening patients for early signs of lung carcinoma in web search logs	White R.W.; Horvitz E.	JAMA Oncology	2017	10.1001/jamaoncol.2016.4911	scopus
31360836	Factors Associated With Small Aggressive Non-Small Cell Lung Cancers in the National Lung Screening Trial: A Validation Study	Warkentin MT, Tammemägi MC, Freedman MT, Ragard LR, Hocking WG, Kvale PA, Brenner DR, Hu P, Riley TL, Commins J, Church TR, Berg CD.	JNCI Cancer Spectr	2018	10.1093/jncics/pkx010	pubmed
2826845	Smoking, occupation and family history in lung cancer patients under fifty years of age	Tsugane S.; Watanabe S.; Sugimura H.; Arimoto H.; Shimosato Y.; Suemasu K.	Japanese Journal of Clinical Oncology	1987		scopus
17586847	Breast cancer in first-degree relatives and risk of lung cancer: assessment of the existence of gene sex interactions	Tsuchiya M, Iwasaki M, Otani T, Nitadori J, Goto K, Nishiwaki Y, Uchitomi Y, Tsugane S.	Jpn J Clin Oncol	2007	10.1093/jjco/hym048	pubmed
31866083	The influence of hormone replacement therapy on lung cancer incidence and mortality	Titan AL, He H, Lui N, Liou D, Berry M, Shrager JB, Backhus LM.	J Thorac Cardiovasc Surg	2020	10.1016/j.jtcvs.2019.10.070	pubmed
24464627	The role of NQO1 polymorphisms in the susceptibility and chemotherapy response of Chinese NSCLC patients	Tian G, Wang M, Xu X.	Cell Biochem Biophys	2014	10.1007/s12013-014-9820-z	pubmed
1973618	Studies of the L-myc DNA polymorphism and relation to metastasis in Norwegian lung cancer patients	Tefre T.; Borresen A.-L.; Aamdal S.; Brogger A.	British Journal of Cancer	1990	10.1038/bjc.1990.182	scopus
29055736	Participant selection for lung cancer screening by risk modelling (the Pan-Canadian Early Detection of Lung Cancer [PanCan] study): a single-arm, prospective study	Tammemagi M.C.; Schmidt H.; Martel S.; McWilliams A.; Goffin J.R.; Johnston M.R.; Nicholas G.; Tremblay A.; Bhatia R.; Liu G.; Soghrati K.; Yasufuku K.; Hwang D.M.; Laberge F.; Gingras M.; Pasian S.; Couture C.; Mayo J.R.; Nasute Fauerbach P.V.; Atkar-Khattra S.; Peacock S.J.; Cressman S.; Ionescu D.; English J.C.; Finley R.J.; Yee J.; Puksa S.; Stewart L.; Tsai S.; Haider E.; Boylan C.; Cutz J.-…	The Lancet Oncology	2017	10.1016/S1470-2045(17)30597-1	scopus
17932357	Factors associated with human small aggressive non-small cell lung cancer	Tammemagi C.M.; Freedman M.T.; Church T.R.; Oken M.M.; Hocking W.G.; Kvale P.A.; Hu P.; Riley T.L.; Ragard L.R.; Prorok P.C.; Berg C.D.	Cancer Epidemiology Biomarkers and Prevention	2007	10.1158/1055-9965.EPI-07-0251	scopus
9528848	Microsatellite instability in female non-small-cell lung cancer patients with familial clustering of malignancy	Suzuki K, Ogura T, Yokose T, Sekine I, Nagai K, Kodama T, Mukai K, Nishiwaki Y, Esumi H.	Br J Cancer	1998	10.1038/bjc.1998.165	pubmed
26159902	DNA Repair Gene Polymorphisms in Relation to Non-Small Cell Lung Cancer Survival	Su Y, Zhang H, Xu F, Kong J, Yu H, Qian B.	Cell Physiol Biochem	2015	10.1159/000430307	pubmed
24248694	Pro-surfactant protein B as a biomarker for lung cancer prediction	Sin DD, Tammemagi CM, Lam S, Barnett MJ, Duan X, Tam A, Auman H, Feng Z, Goodman GE, Hanash S, Taguchi A.	J Clin Oncol	2013	10.1200/JCO.2013.50.6105	pubmed
18089876	Reproductive factors, hormone use, estrogen receptor expression and risk of non small-cell lung cancer in women	Schwartz AG, Wenzlaff AS, Prysak GM, Murphy V, Cote ML, Brooks SC, Skafar DF, Lonardo F.	J Clin Oncol	2007	10.1200/JCO.2007.13.3975	pubmed
21115650	Admixture mapping of lung cancer in 1812 African-Americans	Schwartz AG, Wenzlaff AS, Bock CH, Ruterbusch JJ, Chen W, Cote ML, Artis AS, Van Dyke AL, Land SJ, Harris CC, Pine SR, Spitz MR, Amos CI, Levin AM, McKeigue PM.	Carcinogenesis	2011	10.1093/carcin/bgq252	pubmed
36781323	Association of Reported Candidate Monogenic Genes With Lung Cancer Risk	Rifkin AS, Less EM, Wei J, Shi Z, Zheng SL, Helfand BT, Hulick PJ, Krantz SB, Xu J.	Clinical Lung Cancer	2023	10.1016/j.cllc.2023.01.005	pubmed
36364930	Effect of Single Nucleotide Polymorphisms in the Vitamin D Metabolic Pathway on Susceptibility to Non-Small-Cell Lung Cancer	Pineda Lancheros LE, Rojo Tolosa S, Gálvez Navas JM, Martínez Martínez F, Sánchez Martín A, Jiménez Morales A, Pérez Ramírez C.	Nutrients	2022	10.3390/nu14214668	pubmed
24790730	Apoptosis-Related Single Nucleotide Polymorphisms and the Risk of Non-Small Cell Lung Cancer in Women	Pathak A, Wenzlaff AS, Hyland PL, Cote ML, Keele GR, Land S, Boulton ML, Schwartz AG.	J Cancer Ther Res	2014	10.7243/2049-7962-3-1	pubmed
1654203	Lung Cancer in Women: The Importance of Smoking, Family History of Cancer, and Medical History of Respiratory Disease	Osann K.E.	Cancer Research	1991		scopus
34274969	Germline ERBB3 mutation in familial non-small-cell lung carcinoma: Expanding ErbB's role in oncogenesis	McInerney-Leo A.M.; Chew H.Y.; Inglis P.-L.; Leo P.J.; Joseph S.R.; Cooper C.L.; Okano S.; Hassall T.; Anderson L.K.; Bowman R.V.; Gattas M.; Harris J.E.; Marshall M.S.; Shaw J.G.; Wheeler L.; Yang I.A.; Brown M.A.; Fong K.M.; Simpson F.; Duncan E.L.	Human Molecular Genetics	2021	10.1093/hmg/ddab172	scopus
26762739	Focused analysis of exome sequencing data for rare germline mutations in familial and sporadic lung cancer	Liu Y.; Kheradmand F.; Davis C.F.; Scheurer M.E.; Wheeler D.; Tsavachidis S.; Armstrong G.; Simpson C.; Mandal D.; Kupert E.; Anderson M.; You M.; Xiong D.; Pikielny C.; Schwartz A.G.; Bailey-Wilson J.; Gaba C.; De Andrade M.; Yang P.; Pinney S.M.; Amos C.I.; Spitz M.R.	Journal of Thoracic Oncology	2016	10.1016/j.jtho.2015.09.015	scopus
32676327	The contribution of hereditary cancer-related germline mutations to lung cancer susceptibility	Liu M, Liu X, Suo P, Gong Y, Qu B, Peng X, Xiao W, Li Y, Chen Y, Zeng Z, Lu Y, Huang T, Zhao Y, Liu M, Li L, Chen Y, Zhou Y, Liu G, Yao J, Chen S, Song L.	Transl Lung Cancer Res	2020	10.21037/tlcr-19-403	pubmed
37242223	Positive Association of Serum Vitamin B6 Levels with Intrapulmonary Lymph Node and/or Localized Pleural Metastases in Non-Small Cell Lung Cancer: A Retrospective Study	Liu L, Yu H, Bai J, Xu Q, Zhang Y, Zhang X, Yu Z, Liu Y.	Nutrients	2023	10.3390/nu15102340	pubmed
	Expression of ERCC1 mRNA in non-small cell lung cancer tissues and survival analysis of patients	Li X.; Pan X.; Wang P.; Ma W.; Wang L.	Life Science Journal	2013		scopus
36119481	Pulmonary mucoepidermoid carcinoma in the Chinese population: A clinical characteristic and prognostic analysis	Li Q, Wei X, Wang Y, Liu C, Fan B, Lv C, Si W, Li M.	Front Oncol	2022	10.3389/fonc.2022.916906	pubmed
21104151	The impact of positive cancer family history on the clinical features and outcome of patients with non-small cell lung cancer	Li N, Shao K, Chen Z, Qiu B, Wang Z, Tan F, Wang J, Tan X, Li B, Xiong M, Zhou F, He J.	Fam Cancer	2011	10.1007/s10689-010-9403-0	pubmed
	High risk occupational exposure and family history were risk factors in young lung cancer in Chinese	Li J.; Zhang M.; Yang F.; Gao F.; Yin X.; Lei Y.; Fu R.; Li X.; Wang J.	International Journal of Clinical and Experimental Medicine	2016		scopus
31421257	The clinical impact of family history of cancer in female never-smoker lung adenocarcinoma	Lee Y, Jeon JH, Goh SH, Roh H, Yun JY, Kwon NJ, Choi JH, Yang HC, Kim MS, Lee JM, Lee GK, Han JY.	Lung Cancer	2019	10.1016/j.lungcan.2019.07.031	pubmed
36617420	The expression of HER2/neu in patients with lung cancer and its associated factors	Lashkarizadeh M.; Lashkarizadeh M.; Nikian M.; Kouhestani Parizi M.	Clinical Respiratory Journal	2023	10.1111/crj.13572	scopus
33210298	Hormonal factors in association with lung cancer among Asian women: A pooled analysis from the International Lung Cancer Consortium	Jin K.; Hung R.J.; Thomas S.; Le Marchand L.; Matsuo K.; Seow A.; Shen H.; Kok W.-P.; Yuan J.-M.; Wu M.; Li L.; Zhao J.-K.; Zhang Z.-F.	International Journal of Cancer	2021	10.1002/ijc.33405	scopus
25257838	CC genotype of anti-apoptotic gene BCL-2 (-938 C/A) is an independent prognostic marker of unfavorable clinical outcome in patients with non-small-cell lung cancer	Javid J, Mir R, Mirza M, Imtiyaz A, Prasant Y, Mariyam Z, Julka PK, Mohan A, Lone M, Ray PC, Saxena A.	Clin Transl Oncol	2015	10.1007/s12094-014-1226-2	pubmed
27919997	Lung cancer in women with a family history of cancer: The Spanish female-specific database WORLD07	Isla D.; Felip E.; Viñolas N.; Provencio M.; Majem M.; Artal A.; Bover I.; Lianes P.; De Las Peñas R.; Catot S.; De Castro J.; Blasco A.; Terrasa J.; Gonzalez-Larriba J.L.; Juan O.; Dómine M.; Bernabe R.; Garrido P.	Anticancer Research	2016	10.21873/anticanres.11273	scopus
27449093	Higher frequency but random distribution of EGFR mutation subtypes in familial lung cancer patients	Hsu KH, Tseng JS, Wang CL, Yang TY, Tseng CH, Chen HY, Chen KC, Tsai CR, Yang CT, Yu SL, Su KY, Yu CJ, Ho CC, Hsia TC, Wu MF, Chiu KL, Liu CM, Yang PC, Chen JJ, Chang GC.	Oncotarget	2016	10.18632/oncotarget.10715	pubmed
21617338	Association between microRNA196a2 rs11614913 genotypes and the risk of non-small cell lung cancer in Korean population	Hong YS, Kang HJ, Kwak JY, Park BL, You CH, Kim YM, Kim H.	J Prev Med Public Health	2011	10.3961/jpmph.2011.44.3.125	pubmed
23924833	Association of XRCC3 and XRCC4 gene polymorphisms, family history of cancer and tobacco smoking with non-small-cell lung cancer in a Chinese population: a case-control study	He F, Chang SC, Wallar GM, Zhang ZF, Cai L.	J Hum Genet	2013	10.1038/jhg.2013.78	pubmed
16217766	Never smokers and lung cancer risk: A case-control study of epidemiological factors	Gorlova O.Y.; Zhang Y.; Schabath M.B.; Lei L.; Zhang Q.; Amos C.I.; Spitz M.R.	International Journal of Cancer	2006	10.1002/ijc.21561	scopus
32930127	Hospital-based study on demographic, hematological, and biochemical profile of lung cancer patients	Gaur P.; Bhattacharya S.; Kant S.; Kushwaha R.S.; Garg R.; Pandey S.; Dubey A.	Journal of Cancer Research and Therapeutics	2020	10.4103/jcrt.JCRT_185_18	scopus
19174490	Tobacco and estrogen metabolic polymorphisms and risk of non-small cell lung cancer in women	Cote ML, Yoo W, Wenzlaff AS, Prysak GM, Santer SK, Claeys GB, Van Dyke AL, Land SJ, Schwartz AG.	Carcinogenesis	2009	10.1093/carcin/bgp033	pubmed
35062993	High familial burden of cancer correlates with improved outcome from immunotherapy in patients with NSCLC independent of somatic DNA damage response gene status	Cortellini A, Giusti R, Filetti M, Citarella F, Adamo V, Santini D, Buti S, Nigro O, Cantini L, Di Maio M, Aerts JGJV, Bria E, Bertolini F, Ferrara MG, Ghidini M, Grossi F, Guida A, Berardi R, Morabito A, Genova C, Mazzoni F, Antonuzzo L, Gelibter A, Marchetti P, Chiari R, Macerelli M, Rastelli F, Della Gravara L, Gori S, Tuzi A, De Tursi M, Di Marino P, Mansueto G, Pecci F, Zoratto F, Ricciardi …	J Hematol Oncol	2022	10.1186/s13045-022-01226-2	pubmed
25922704	Correlation between familial cancer history and epidermal growth factor receptor mutations in Taiwanese never smokers with non-small cell lung cancer: a case-control study	Cheng PC, Cheng YC.	J Thorac Dis	2015	10.3978/j.issn.2072-1439.2015.02.03	pubmed
30775858	Lung cancer family history and exposure to occupational/domestic coal combustion contribute to variations in clinicopathologic features and gene fusion patterns in non-small cell lung cancer	Chen Y.; Li G.; Lei Y.; Yang K.; Niu H.; Zhao J.; He R.; Ning H.; Huang Q.; Zhou Q.; Huang Y.	Thoracic Cancer	2019	10.1111/1759-7714.12987	scopus
35586501	Non-Intubated Versus Intubated Video-Assisted Thoracic Surgery in Patients Aged 75 Years and Older: A Propensity Matching Study	Chen PH, Chuang JH, Lu TP, Hung WT, Liao HC, Tsai TM, Lin MW, Chen KC, Hsu HH, Chen JS.	Front Surg	2022	10.3389/fsurg.2022.880007	pubmed
17879370	Hormone replacement therapy and lung cancer risk in Chinese	Chen K.-Y.; Hsiao C.-F.; Chang G.-C.; Tsai Y.-H.; Su W.-C.; Perng R.-P.; Huang M.-S.; Hsiung C.A.; Chen C.-J.; Yang P.-C.	Cancer	2007	10.1002/cncr.22987	scopus
34789015	Concomitant genetic alterations are associated with plasma D-dimer level in patients with non-small-cell lung cancer	Chang F, Zhang H, Chen C, Ke Z, Zhao M, Fan X, Zhang Y.	Future Oncol	2022	10.2217/fon-2021-0455	pubmed
19482469	Cancer diagnosis in first-degree relatives and non-small cell lung cancer risk: results from a multi-centre case-control study in Europe	Cassidy A, Balsan J, Vesin A, Wu X, Liloglou T, Brambilla C, Timsit JF, Field JK; EUELC Consortium.	Eur J Cancer	2009	10.1016/j.ejca.2009.05.006	pubmed
30297515	Relationship between circulating inflammation proteins and lung cancer diagnosis in the National Lung Screening Trial	Brown D.; Zingone A.; Yu Y.; Zhu B.; Candia J.; Cao L.; Ryan B.M.	Cancer Epidemiology Biomarkers and Prevention	2019	10.1158/1055-9965.EPI-18-0598	scopus
28376887	Women with family cancer history are at risk for poorer physical quality of life and lower self-efficacy: A longitudinal study among men and women with non-small cell lung cancer	Banik A.; Schwarzer R.; Pawlowska I.; Boberska M.; Cieslak R.; Luszczynska A.	Health and Quality of Life Outcomes	2017	10.1186/s12955-017-0645-5	scopus
8393366	Lung cancer histologic types and family history of cancer. Analysis of histologic subtypes of 872 patients with primary lung cancer	Ambrosone C.B.; Rao U.; Michalek A.M.; Cummings K.M.; Mettlin C.J.	Cancer	1993	10.1002/1097-0142(19930815)72:4<1192::AID-CNCR2820720410>3.0.CO;2-S	scopus
37598649	Lung cancer in nonsmokers- A risk factor analysis	Albano D.; Dhamija A.; Liao Y.; Mclarty A.; Talavera H.; Kim E.K.; Ashamalla M.	Cancer Epidemiology	2023	10.1016/j.canep.2023.102439	scopus

## Sheet: INCLUSION
PMID	Title	Authors	Journal/Book	Publication Year	DOI	database
31526778	Ten-Year Trends of Clinicopathologic Features and Surgical Treatment of Lung Cancer in China	Zang R.; Shi J.-F.; Lerut T.E.; Wang L.; Liu C.-C.; Brunelli A.; Petersen R.H.; Ng C.S.H.; Lim E.; Gao S.	Annals of Thoracic Surgery	2020	10.1016/j.athoracsur.2019.08.017	scopus
25124620	Lack of association between the MTHFR C677T polymorphism and lung cancer in a Turkish population	Yilmaz M.; Kacan T.; Sari I.; Kilickap S.	Asian Pacific Journal of Cancer Prevention	2014	10.7314/APJCP.2014.15.15.6333	scopus
25158139	Clinical and metabolic parameters in non-small cell lung carcinoma and colorectal cancer patients with and without KRAS mutations	Yilmaz A.; Mohamed N.; Patterson K.A.; Tang Y.; Shilo K.; Villalona-Calero M.A.; Davis M.E.; Zhou X.-P.; Frankel W.; Otterson G.A.; Zhao W.	International Journal of Environmental Research and Public Health	2014	10.3390/ijerph110908645	scopus
18469354	Relationships of hHpr1/p84/Thoc1 expression to clinicopathologic characteristics and prognosis in non-small cell lung cancer	Yang J.; Li Y.; Khoury T.; Alrawi S.; Goodrich D.W.; Tan D.	Annals of Clinical and Laboratory Science	2008		scopus
31413635	Association between single nucleotide polymorphisms of NOTCH signaling pathway-related genes and the prognosis of NSCLC	Xu Q, Lin D, Li X, Xiao R, Liu Z, Xiong W, Cai L, He F.	Cancer Manag Res	2019	10.2147/CMAR.S197747	pubmed
23977251	Genetic variation in BCL2 3'-UTR was associated with lung cancer risk and prognosis in male Chinese population	Xu P, Liu L, Wang J, Zhang K, Hong X, Deng Q, Xiang J, Zhang X, He M, Wu T, Guo H.	PLoS One	2013	10.1371/journal.pone.0072197	pubmed
27832243	Evaluation of the feasibility of screening patients for early signs of lung carcinoma in web search logs	White R.W.; Horvitz E.	JAMA Oncology	2017	10.1001/jamaoncol.2016.4911	scopus
31360836	Factors Associated With Small Aggressive Non-Small Cell Lung Cancers in the National Lung Screening Trial: A Validation Study	Warkentin MT, Tammemägi MC, Freedman MT, Ragard LR, Hocking WG, Kvale PA, Brenner DR, Hu P, Riley TL, Commins J, Church TR, Berg CD.	JNCI Cancer Spectr	2018	10.1093/jncics/pkx010	pubmed
2826845	Smoking, occupation and family history in lung cancer patients under fifty years of age	Tsugane S.; Watanabe S.; Sugimura H.; Arimoto H.; Shimosato Y.; Suemasu K.	Japanese Journal of Clinical Oncology	1987		scopus
17586847	Breast cancer in first-degree relatives and risk of lung cancer: assessment of the existence of gene sex interactions	Tsuchiya M, Iwasaki M, Otani T, Nitadori J, Goto K, Nishiwaki Y, Uchitomi Y, Tsugane S.	Jpn J Clin Oncol	2007	10.1093/jjco/hym048	pubmed
31866083	The influence of hormone replacement therapy on lung cancer incidence and mortality	Titan AL, He H, Lui N, Liou D, Berry M, Shrager JB, Backhus LM.	J Thorac Cardiovasc Surg	2020	10.1016/j.jtcvs.2019.10.070	pubmed
24464627	The role of NQO1 polymorphisms in the susceptibility and chemotherapy response of Chinese NSCLC patients	Tian G, Wang M, Xu X.	Cell Biochem Biophys	2014	10.1007/s12013-014-9820-z	pubmed
1973618	Studies of the L-myc DNA polymorphism and relation to metastasis in Norwegian lung cancer patients	Tefre T.; Borresen A.-L.; Aamdal S.; Brogger A.	British Journal of Cancer	1990	10.1038/bjc.1990.182	scopus
29055736	Participant selection for lung cancer screening by risk modelling (the Pan-Canadian Early Detection of Lung Cancer [PanCan] study): a single-arm, prospective study	Tammemagi M.C.; Schmidt H.; Martel S.; McWilliams A.; Goffin J.R.; Johnston M.R.; Nicholas G.; Tremblay A.; Bhatia R.; Liu G.; Soghrati K.; Yasufuku K.; Hwang D.M.; Laberge F.; Gingras M.; Pasian S.; Couture C.; Mayo J.R.; Nasute Fauerbach P.V.; Atkar-Khattra S.; Peacock S.J.; Cressman S.; Ionescu D.; English J.C.; Finley R.J.; Yee J.; Puksa S.; Stewart L.; Tsai S.; Haider E.; Boylan C.; Cutz J.-…	The Lancet Oncology	2017	10.1016/S1470-2045(17)30597-1	scopus
17932357	Factors associated with human small aggressive non-small cell lung cancer	Tammemagi C.M.; Freedman M.T.; Church T.R.; Oken M.M.; Hocking W.G.; Kvale P.A.; Hu P.; Riley T.L.; Ragard L.R.; Prorok P.C.; Berg C.D.	Cancer Epidemiology Biomarkers and Prevention	2007	10.1158/1055-9965.EPI-07-0251	scopus
9528848	Microsatellite instability in female non-small-cell lung cancer patients with familial clustering of malignancy	Suzuki K, Ogura T, Yokose T, Sekine I, Nagai K, Kodama T, Mukai K, Nishiwaki Y, Esumi H.	Br J Cancer	1998	10.1038/bjc.1998.165	pubmed
26159902	DNA Repair Gene Polymorphisms in Relation to Non-Small Cell Lung Cancer Survival	Su Y, Zhang H, Xu F, Kong J, Yu H, Qian B.	Cell Physiol Biochem	2015	10.1159/000430307	pubmed
24248694	Pro-surfactant protein B as a biomarker for lung cancer prediction	Sin DD, Tammemagi CM, Lam S, Barnett MJ, Duan X, Tam A, Auman H, Feng Z, Goodman GE, Hanash S, Taguchi A.	J Clin Oncol	2013	10.1200/JCO.2013.50.6105	pubmed
18089876	Reproductive factors, hormone use, estrogen receptor expression and risk of non small-cell lung cancer in women	Schwartz AG, Wenzlaff AS, Prysak GM, Murphy V, Cote ML, Brooks SC, Skafar DF, Lonardo F.	J Clin Oncol	2007	10.1200/JCO.2007.13.3975	pubmed
21115650	Admixture mapping of lung cancer in 1812 African-Americans	Schwartz AG, Wenzlaff AS, Bock CH, Ruterbusch JJ, Chen W, Cote ML, Artis AS, Van Dyke AL, Land SJ, Harris CC, Pine SR, Spitz MR, Amos CI, Levin AM, McKeigue PM.	Carcinogenesis	2011	10.1093/carcin/bgq252	pubmed
36781323	Association of Reported Candidate Monogenic Genes With Lung Cancer Risk	Rifkin AS, Less EM, Wei J, Shi Z, Zheng SL, Helfand BT, Hulick PJ, Krantz SB, Xu J.	Clinical Lung Cancer	2023	10.1016/j.cllc.2023.01.005	pubmed
36364930	Effect of Single Nucleotide Polymorphisms in the Vitamin D Metabolic Pathway on Susceptibility to Non-Small-Cell Lung Cancer	Pineda Lancheros LE, Rojo Tolosa S, Gálvez Navas JM, Martínez Martínez F, Sánchez Martín A, Jiménez Morales A, Pérez Ramírez C.	Nutrients	2022	10.3390/nu14214668	pubmed
24790730	Apoptosis-Related Single Nucleotide Polymorphisms and the Risk of Non-Small Cell Lung Cancer in Women	Pathak A, Wenzlaff AS, Hyland PL, Cote ML, Keele GR, Land S, Boulton ML, Schwartz AG.	J Cancer Ther Res	2014	10.7243/2049-7962-3-1	pubmed
1654203	Lung Cancer in Women: The Importance of Smoking, Family History of Cancer, and Medical History of Respiratory Disease	Osann K.E.	Cancer Research	1991		scopus
26762739	Focused analysis of exome sequencing data for rare germline mutations in familial and sporadic lung cancer	Liu Y.; Kheradmand F.; Davis C.F.; Scheurer M.E.; Wheeler D.; Tsavachidis S.; Armstrong G.; Simpson C.; Mandal D.; Kupert E.; Anderson M.; You M.; Xiong D.; Pikielny C.; Schwartz A.G.; Bailey-Wilson J.; Gaba C.; De Andrade M.; Yang P.; Pinney S.M.; Amos C.I.; Spitz M.R.	Journal of Thoracic Oncology	2016	10.1016/j.jtho.2015.09.015	scopus
32676327	The contribution of hereditary cancer-related germline mutations to lung cancer susceptibility	Liu M, Liu X, Suo P, Gong Y, Qu B, Peng X, Xiao W, Li Y, Chen Y, Zeng Z, Lu Y, Huang T, Zhao Y, Liu M, Li L, Chen Y, Zhou Y, Liu G, Yao J, Chen S, Song L.	Transl Lung Cancer Res	2020	10.21037/tlcr-19-403	pubmed
37242223	Positive Association of Serum Vitamin B6 Levels with Intrapulmonary Lymph Node and/or Localized Pleural Metastases in Non-Small Cell Lung Cancer: A Retrospective Study	Liu L, Yu H, Bai J, Xu Q, Zhang Y, Zhang X, Yu Z, Liu Y.	Nutrients	2023	10.3390/nu15102340	pubmed
	Expression of ERCC1 mRNA in non-small cell lung cancer tissues and survival analysis of patients	Li X.; Pan X.; Wang P.; Ma W.; Wang L.	Life Science Journal	2013		scopus
36119481	Pulmonary mucoepidermoid carcinoma in the Chinese population: A clinical characteristic and prognostic analysis	Li Q, Wei X, Wang Y, Liu C, Fan B, Lv C, Si W, Li M.	Front Oncol	2022	10.3389/fonc.2022.916906	pubmed
21104151	The impact of positive cancer family history on the clinical features and outcome of patients with non-small cell lung cancer	Li N, Shao K, Chen Z, Qiu B, Wang Z, Tan F, Wang J, Tan X, Li B, Xiong M, Zhou F, He J.	Fam Cancer	2011	10.1007/s10689-010-9403-0	pubmed
	High risk occupational exposure and family history were risk factors in young lung cancer in Chinese	Li J.; Zhang M.; Yang F.; Gao F.; Yin X.; Lei Y.; Fu R.; Li X.; Wang J.	International Journal of Clinical and Experimental Medicine	2016		scopus
31421257	The clinical impact of family history of cancer in female never-smoker lung adenocarcinoma	Lee Y, Jeon JH, Goh SH, Roh H, Yun JY, Kwon NJ, Choi JH, Yang HC, Kim MS, Lee JM, Lee GK, Han JY.	Lung Cancer	2019	10.1016/j.lungcan.2019.07.031	pubmed
36617420	The expression of HER2/neu in patients with lung cancer and its associated factors	Lashkarizadeh M.; Lashkarizadeh M.; Nikian M.; Kouhestani Parizi M.	Clinical Respiratory Journal	2023	10.1111/crj.13572	scopus
33210298	Hormonal factors in association with lung cancer among Asian women: A pooled analysis from the International Lung Cancer Consortium	Jin K.; Hung R.J.; Thomas S.; Le Marchand L.; Matsuo K.; Seow A.; Shen H.; Kok W.-P.; Yuan J.-M.; Wu M.; Li L.; Zhao J.-K.; Zhang Z.-F.	International Journal of Cancer	2021	10.1002/ijc.33405	scopus
25257838	CC genotype of anti-apoptotic gene BCL-2 (-938 C/A) is an independent prognostic marker of unfavorable clinical outcome in patients with non-small-cell lung cancer	Javid J, Mir R, Mirza M, Imtiyaz A, Prasant Y, Mariyam Z, Julka PK, Mohan A, Lone M, Ray PC, Saxena A.	Clin Transl Oncol	2015	10.1007/s12094-014-1226-2	pubmed
27919997	Lung cancer in women with a family history of cancer: The Spanish female-specific database WORLD07	Isla D.; Felip E.; Viñolas N.; Provencio M.; Majem M.; Artal A.; Bover I.; Lianes P.; De Las Peñas R.; Catot S.; De Castro J.; Blasco A.; Terrasa J.; Gonzalez-Larriba J.L.; Juan O.; Dómine M.; Bernabe R.; Garrido P.	Anticancer Research	2016	10.21873/anticanres.11273	scopus
27449093	Higher frequency but random distribution of EGFR mutation subtypes in familial lung cancer patients	Hsu KH, Tseng JS, Wang CL, Yang TY, Tseng CH, Chen HY, Chen KC, Tsai CR, Yang CT, Yu SL, Su KY, Yu CJ, Ho CC, Hsia TC, Wu MF, Chiu KL, Liu CM, Yang PC, Chen JJ, Chang GC.	Oncotarget	2016	10.18632/oncotarget.10715	pubmed
21617338	Association between microRNA196a2 rs11614913 genotypes and the risk of non-small cell lung cancer in Korean population	Hong YS, Kang HJ, Kwak JY, Park BL, You CH, Kim YM, Kim H.	J Prev Med Public Health	2011	10.3961/jpmph.2011.44.3.125	pubmed
23924833	Association of XRCC3 and XRCC4 gene polymorphisms, family history of cancer and tobacco smoking with non-small-cell lung cancer in a Chinese population: a case-control study	He F, Chang SC, Wallar GM, Zhang ZF, Cai L.	J Hum Genet	2013	10.1038/jhg.2013.78	pubmed
16217766	Never smokers and lung cancer risk: A case-control study of epidemiological factors	Gorlova O.Y.; Zhang Y.; Schabath M.B.; Lei L.; Zhang Q.; Amos C.I.; Spitz M.R.	International Journal of Cancer	2006	10.1002/ijc.21561	scopus
32930127	Hospital-based study on demographic, hematological, and biochemical profile of lung cancer patients	Gaur P.; Bhattacharya S.; Kant S.; Kushwaha R.S.; Garg R.; Pandey S.; Dubey A.	Journal of Cancer Research and Therapeutics	2020	10.4103/jcrt.JCRT_185_18	scopus
19174490	Tobacco and estrogen metabolic polymorphisms and risk of non-small cell lung cancer in women	Cote ML, Yoo W, Wenzlaff AS, Prysak GM, Santer SK, Claeys GB, Van Dyke AL, Land SJ, Schwartz AG.	Carcinogenesis	2009	10.1093/carcin/bgp033	pubmed
35062993	High familial burden of cancer correlates with improved outcome from immunotherapy in patients with NSCLC independent of somatic DNA damage response gene status	Cortellini A, Giusti R, Filetti M, Citarella F, Adamo V, Santini D, Buti S, Nigro O, Cantini L, Di Maio M, Aerts JGJV, Bria E, Bertolini F, Ferrara MG, Ghidini M, Grossi F, Guida A, Berardi R, Morabito A, Genova C, Mazzoni F, Antonuzzo L, Gelibter A, Marchetti P, Chiari R, Macerelli M, Rastelli F, Della Gravara L, Gori S, Tuzi A, De Tursi M, Di Marino P, Mansueto G, Pecci F, Zoratto F, Ricciardi …	J Hematol Oncol	2022	10.1186/s13045-022-01226-2	pubmed
25922704	Correlation between familial cancer history and epidermal growth factor receptor mutations in Taiwanese never smokers with non-small cell lung cancer: a case-control study	Cheng PC, Cheng YC.	J Thorac Dis	2015	10.3978/j.issn.2072-1439.2015.02.03	pubmed
30775858	Lung cancer family history and exposure to occupational/domestic coal combustion contribute to variations in clinicopathologic features and gene fusion patterns in non-small cell lung cancer	Chen Y.; Li G.; Lei Y.; Yang K.; Niu H.; Zhao J.; He R.; Ning H.; Huang Q.; Zhou Q.; Huang Y.	Thoracic Cancer	2019	10.1111/1759-7714.12987	scopus
35586501	Non-Intubated Versus Intubated Video-Assisted Thoracic Surgery in Patients Aged 75 Years and Older: A Propensity Matching Study	Chen PH, Chuang JH, Lu TP, Hung WT, Liao HC, Tsai TM, Lin MW, Chen KC, Hsu HH, Chen JS.	Front Surg	2022	10.3389/fsurg.2022.880007	pubmed
17879370	Hormone replacement therapy and lung cancer risk in Chinese	Chen K.-Y.; Hsiao C.-F.; Chang G.-C.; Tsai Y.-H.; Su W.-C.; Perng R.-P.; Huang M.-S.; Hsiung C.A.; Chen C.-J.; Yang P.-C.	Cancer	2007	10.1002/cncr.22987	scopus
34789015	Concomitant genetic alterations are associated with plasma D-dimer level in patients with non-small-cell lung cancer	Chang F, Zhang H, Chen C, Ke Z, Zhao M, Fan X, Zhang Y.	Future Oncol	2022	10.2217/fon-2021-0455	pubmed
19482469	Cancer diagnosis in first-degree relatives and non-small cell lung cancer risk: results from a multi-centre case-control study in Europe	Cassidy A, Balsan J, Vesin A, Wu X, Liloglou T, Brambilla C, Timsit JF, Field JK; EUELC Consortium.	Eur J Cancer	2009	10.1016/j.ejca.2009.05.006	pubmed
30297515	Relationship between circulating inflammation proteins and lung cancer diagnosis in the National Lung Screening Trial	Brown D.; Zingone A.; Yu Y.; Zhu B.; Candia J.; Cao L.; Ryan B.M.	Cancer Epidemiology Biomarkers and Prevention	2019	10.1158/1055-9965.EPI-18-0598	scopus
28376887	Women with family cancer history are at risk for poorer physical quality of life and lower self-efficacy: A longitudinal study among men and women with non-small cell lung cancer	Banik A.; Schwarzer R.; Pawlowska I.; Boberska M.; Cieslak R.; Luszczynska A.	Health and Quality of Life Outcomes	2017	10.1186/s12955-017-0645-5	scopus
8393366	Lung cancer histologic types and family history of cancer. Analysis of histologic subtypes of 872 patients with primary lung cancer	Ambrosone C.B.; Rao U.; Michalek A.M.; Cummings K.M.; Mettlin C.J.	Cancer	1993	10.1002/1097-0142(19930815)72:4<1192::AID-CNCR2820720410>3.0.CO;2-S	scopus
37598649	Lung cancer in nonsmokers- A risk factor analysis	Albano D.; Dhamija A.; Liao Y.; Mclarty A.; Talavera H.; Kim E.K.; Ashamalla M.	Cancer Epidemiology	2023	10.1016/j.canep.2023.102439	scopus
